# Supplementary material for: (Z)-Isobutyl 2-benzamido-3-(4-chloro­phen­yl)acrylate
Source: Acta Crystallogr Sect E Struct Rep Online. 2009 Oct 28;65(Pt 11):o2890. doi: 10.1107/S1600536809043931 (PMC2970985; doi:10.1107/S1600536809043931)
Supplement: Supplementary file 1 [file e-65-o2890-sup1.cif]

##############################################################################
###                                                                        ###
###        Electronic paper (Acta Crystallographica Section E)             ###
###                                                                        ###
##############################################################################
#                                                                            #
# This CIF contains the data in a paper accepted for publication in Acta     #
# Crystallographica Section E. It conforms to the requirements of Notes      #
# for Authors for Section E, and has been peer reviewed under the auspices   #
# of the IUCr Commission on Journals.                                        #
#                                                                            #
# Full details of the Crystallographic Information File format               #
# are given in the paper "The Crystallographic Information File (CIF):       #
# a New Standard Archive File for Crystallography" by S. R. Hall, F. H.      #
# Allen and I. D. Brown [Acta Cryst. (1991), A47, 655-685].                  #
#                                                                            #
# The current version of the core CIF dictionary is obtainable from          #
# ftp://ftp.iucr.org/pub/cif_core.dic. The current version number is 2.4.    #
#                                                                            #
# Software is freely available for graphical display of the structure(s) in  #
# this CIF.  For information consult the CIF home page http://www.iucr.org/  #
# cif/home.html                                                              #
#                                                                            #
# This file may be used for bona fide research purposes within the           #
# scientific community so long as proper attribution is given to the journal # 
# article from which it was obtained.                                        #
#                                                                            #
##############################################################################
                                             
data_I
_audit_creation_method     SHELXL-97
_chemical_name_systematic
;
(<i>Z</i>)-Isobutyl 2-benzamido-3-(4-chlorophenyl)acrylate
;
_chemical_name_common     ?
_chemical_formula_moiety     'C20 H20 Cl N O3'
_chemical_formula_sum     'C20 H20 Cl N O3'
_chemical_formula_iupac     'C20 H20 Cl N O3'
_chemical_formula_weight     357.82
_chemical_melting_point     ?
_symmetry_cell_setting     triclinic
_symmetry_space_group_name_H-M     'P -1'
_symmetry_space_group_name_Hall     '-P 1'
loop_
    _symmetry_equiv_pos_as_xyz
    'x, y, z'
    '-x, -y, -z'
_cell_length_a     5.0179(10)
_cell_length_b     12.581(2)
_cell_length_c     16.293(3)
_cell_angle_alpha     67.623(11)
_cell_angle_beta     83.991(15)
_cell_angle_gamma     79.548(14)
_cell_volume     934.6(3)
_cell_formula_units_Z     2
_cell_measurement_reflns_used     2536
_cell_measurement_theta_min     3.3
_cell_measurement_theta_max     25.3
_cell_measurement_temperature     293(2)
_exptl_crystal_description     'block'
_exptl_crystal_colour     'colourless'
_exptl_crystal_size_max     0.50
_exptl_crystal_size_mid     0.40
_exptl_crystal_size_min     0.25
_exptl_crystal_density_diffrn     1.271
_exptl_crystal_density_meas     ?
_exptl_crystal_density_method     'not measured'
_exptl_crystal_F_000     376
_exptl_absorpt_coefficient_mu     0.222
_exptl_absorpt_correction_type     multi-scan
_exptl_absorpt_process_details     '(REQAB; Jacobson, 1998)'
_exptl_absorpt_correction_T_min     0.897
_exptl_absorpt_correction_T_max     0.946
_exptl_special_details
;
;
_diffrn_ambient_temperature     293(2)
_diffrn_radiation_type     MoK\a
_diffrn_radiation_wavelength     0.71070
_diffrn_radiation_source     'fine-focus sealed tube'
_diffrn_radiation_monochromator     graphite
_diffrn_measurement_device_type     'Rigaku AFC-7S Mercury'
_diffrn_measurement_method     \w
_diffrn_detector_area_resol_mean     7.31
_diffrn_reflns_number     9082
_diffrn_reflns_av_R_equivalents     0.0357
_diffrn_reflns_av_sigmaI/netI     0.0452
_diffrn_reflns_theta_min     3.29
_diffrn_reflns_theta_max     25.35
_diffrn_reflns_theta_full     25.35
_diffrn_measured_fraction_theta_max     0.991
_diffrn_measured_fraction_theta_full     0.991
_diffrn_reflns_limit_h_min     -6
_diffrn_reflns_limit_h_max     5
_diffrn_reflns_limit_k_min     -15
_diffrn_reflns_limit_k_max     15
_diffrn_reflns_limit_l_min     -19
_diffrn_reflns_limit_l_max     19
_diffrn_standards_number     ?
_diffrn_standards_interval_count     ?
_diffrn_standards_interval_time     ?
_diffrn_standards_decay_%     ?
_refine_special_details
;
Refinement of <i>F</i>^2^ against ALL reflections. The weighted <i>R</i>-factor
<i>wR</i> and goodness of fit <i>S</i> are based on <i>F</i>^2^, conventional
<i>R</i>-factors <i>R</i> are based on <i>F</i>, with <i>F</i> set to zero for
negative <i>F</i>^2^. The threshold expression of <i>F</i>^2^ >
\s(<i>F</i>^2^) is used only for calculating <i>R</i>-factors(gt) <i>etc</i>.
and is not relevant to the choice of reflections for refinement.
<i>R</i>-factors based on <i>F</i>^2^ are statistically about twice as large
as those based on <i>F</i>, and <i>R</i>- factors based on ALL data will be
even larger.
;
_reflns_number_total     3380
_reflns_number_gt     2224
_reflns_threshold_expression     I>2\s(I)
_refine_ls_structure_factor_coef     Fsqd
_refine_ls_matrix_type     full
_refine_ls_R_factor_all     0.1102
_refine_ls_R_factor_gt     0.0725
_refine_ls_wR_factor_gt     0.1866
_refine_ls_wR_factor_ref     0.2127
_refine_ls_goodness_of_fit_ref     1.098
_refine_ls_restrained_S_all     1.188
_refine_ls_number_reflns     3380
_refine_ls_number_parameters     231
_refine_ls_number_restraints     5
_refine_ls_hydrogen_treatment     mixed
_refine_ls_weighting_scheme     calc
_refine_ls_weighting_details
         'calc w=1/[\s^2^(Fo^2^)+(0.0999P)^2^+0.2158P] where P=(Fo^2^+2Fc^2^)/3'
_atom_sites_solution_hydrogens     geom
_atom_sites_solution_primary     direct
_atom_sites_solution_secondary     difmap
_refine_ls_shift/su_max     0.000
_refine_ls_shift/su_mean     0.000
_refine_diff_density_max     0.403
_refine_diff_density_min     -0.372
_refine_ls_extinction_method     none
_refine_ls_extinction_coef     ?
loop_
    _atom_type_symbol
    _atom_type_description
    _atom_type_scat_dispersion_real
    _atom_type_scat_dispersion_imag
    _atom_type_scat_source
    'C' 'C' 0.0033 0.0016
                         'International Tables Vol C Tables 4.2.6.8 and 6.1.1.4'
    'H' 'H' 0.0000 0.0000
                         'International Tables Vol C Tables 4.2.6.8 and 6.1.1.4'
    'Cl' 'Cl' 0.1484 0.1585
                         'International Tables Vol C Tables 4.2.6.8 and 6.1.1.4'
    'N' 'N' 0.0061 0.0033
                         'International Tables Vol C Tables 4.2.6.8 and 6.1.1.4'
    'O' 'O' 0.0106 0.0060
                         'International Tables Vol C Tables 4.2.6.8 and 6.1.1.4'
_computing_data_collection     'CrystalClear (Rigaku/MSC, 2000)'
_computing_cell_refinement     'CrystalClear (Rigaku/MSC, 2000)'
_computing_data_reduction     'CrystalStructure (Rigaku/MSC, 2004)'
_computing_structure_solution     'SHELXS97 (Sheldrick, 2008)'
_computing_structure_refinement     'SHELXL97 (Sheldrick, 2008)'
_computing_molecular_graphics     'SHELXTL (Sheldrick, 2008)'
_computing_publication_material     'SHELXTL (Sheldrick, 2008)'
loop_
    _atom_site_type_symbol
    _atom_site_label
    _atom_site_fract_x
    _atom_site_fract_y
    _atom_site_fract_z
    _atom_site_U_iso_or_equiv
    _atom_site_adp_type
    _atom_site_calc_flag
    _atom_site_refinement_flags
    _atom_site_occupancy
    _atom_site_disorder_assembly
    _atom_site_disorder_group
    Cl Cl1 1.2590(3) 0.91744(12) 0.10142(11) 0.1191(6) Uani d . 1 . .
    O O1 0.3603(6) 0.3847(3) 0.09779(16) 0.0827(9) Uani d . 1 . .
    O O2 0.4837(5) 0.2561(2) 0.23066(16) 0.0671(7) Uani d . 1 . .
    O O3 0.2050(4) 0.4200(2) 0.31239(15) 0.0632(7) Uani d . 1 . .
    N N1 0.6503(5) 0.4156(2) 0.27693(15) 0.0447(7) Uani d . 1 . .
    H H1 0.8097 0.4099 0.2946 0.054 Uiso calc R 1 . .
    C C1 0.4725(7) 0.3599(3) 0.1656(2) 0.0535(9) Uani d . 1 . .
    C C2 0.6145(6) 0.4408(3) 0.18535(19) 0.0469(8) Uani d . 1 . .
    C C3 0.7106(7) 0.5258(3) 0.1182(2) 0.0512(8) Uani d . 1 . .
    H H3 0.6848 0.5267 0.0622 0.061 Uiso calc R 1 . .
    C C4 0.8503(7) 0.6182(3) 0.1178(2) 0.0502(8) Uani d . 1 . .
    C C5 1.0086(9) 0.6722(4) 0.0447(2) 0.0761(12) Uani d . 1 . .
    H H5 1.0296 0.6466 -0.0025 0.091 Uiso calc R 1 . .
    C C6 1.1369(10) 0.7627(4) 0.0391(3) 0.0880(14) Uani d . 1 . .
    H H6 1.2450 0.7968 -0.0107 0.106 Uiso calc R 1 . .
    C C7 1.1039(8) 0.8020(3) 0.1076(3) 0.0712(11) Uani d . 1 . .
    C C8 0.9483(10) 0.7509(4) 0.1812(3) 0.0811(13) Uani d . 1 . .
    H H8 0.9275 0.7775 0.2279 0.097 Uiso calc R 1 . .
    C C9 0.8221(9) 0.6602(3) 0.1863(2) 0.0709(11) Uani d . 1 . .
    H H9 0.7157 0.6261 0.2366 0.085 Uiso calc R 1 . .
    C C10 0.4399(6) 0.4007(3) 0.33605(19) 0.0448(8) Uani d . 1 . .
    C C11 0.5016(6) 0.3597(3) 0.43160(19) 0.0476(8) Uani d . 1 . .
    C C12 0.7329(8) 0.2865(3) 0.4664(2) 0.0645(10) Uani d . 1 . .
    H H12 0.8642 0.2623 0.4298 0.077 Uiso calc R 1 . .
    C C13 0.7701(10) 0.2483(4) 0.5579(3) 0.0851(14) Uani d . 1 . .
    H H13 0.9260 0.1981 0.5825 0.102 Uiso calc R 1 . .
    C C14 0.5761(11) 0.2853(5) 0.6111(3) 0.0839(14) Uani d . 1 . .
    H H14 0.6008 0.2595 0.6718 0.101 Uiso calc R 1 . .
    C C15 0.3528(11) 0.3577(5) 0.5768(3) 0.0859(13) Uani d . 1 . .
    H H15 0.2245 0.3834 0.6133 0.103 Uiso calc R 1 . .
    C C16 0.3112(8) 0.3944(4) 0.4881(2) 0.0680(11) Uani d . 1 . .
    H H16 0.1523 0.4436 0.4652 0.082 Uiso calc R 1 . .
    C C17 0.3195(10) 0.1773(4) 0.2212(3) 0.0856(14) Uani d . 1 A .
    H H17A 0.3550 0.1721 0.1631 0.103 Uiso calc R 1 . .
    H H17B 0.1285 0.2063 0.2268 0.103 Uiso calc R 1 . .
    C C18 0.3886(8) 0.0619(4) 0.2908(3) 0.0781(12) Uani d D 1 . .
    H H18 0.275(6) 0.012(3) 0.281(2) 0.073(11) Uiso d D 1 . .
    C C19 0.669(2) 0.0005(11) 0.3151(8) 0.107(2) Uiso d PD 0.50 A 1
    H H19A 0.7628 0.0472 0.3336 0.160 Uiso calc PR 0.50 A 1
    H H19B 0.7638 -0.0122 0.2646 0.160 Uiso calc PR 0.50 A 1
    H H19C 0.6603 -0.0729 0.3629 0.160 Uiso calc PR 0.50 A 1
    C C19' 0.662(2) 0.0186(11) 0.2528(8) 0.107(2) Uiso d PD 0.50 A 2
    H H19D 0.7984 0.0599 0.2579 0.160 Uiso calc PR 0.50 A 2
    H H19E 0.6450 0.0320 0.1913 0.160 Uiso calc PR 0.50 A 2
    H H19F 0.7126 -0.0632 0.2853 0.160 Uiso calc PR 0.50 A 2
    C C20 0.262(2) 0.0812(11) 0.3758(7) 0.101(2) Uiso d PD 0.50 A 1
    H H20A 0.2481 0.0073 0.4224 0.152 Uiso calc PR 0.50 A 1
    H H20B 0.0847 0.1264 0.3638 0.152 Uiso calc PR 0.50 A 1
    H H20C 0.3748 0.1218 0.3937 0.152 Uiso calc PR 0.50 A 1
    C C20' 0.422(2) 0.0469(11) 0.3842(7) 0.101(2) Uiso d PD 0.50 A 2
    H H20D 0.4701 -0.0342 0.4191 0.152 Uiso calc PR 0.50 A 2
    H H20E 0.2546 0.0770 0.4076 0.152 Uiso calc PR 0.50 A 2
    H H20F 0.5625 0.0883 0.3862 0.152 Uiso calc PR 0.50 A 2
loop_
    _atom_site_aniso_label
    _atom_site_aniso_U_11
    _atom_site_aniso_U_22
    _atom_site_aniso_U_33
    _atom_site_aniso_U_12
    _atom_site_aniso_U_13
    _atom_site_aniso_U_23
    Cl1 0.1242(12) 0.0830(9) 0.1589(14) -0.0548(8) -0.0204(10) -0.0333(9)
    O1 0.116(2) 0.088(2) 0.0517(14) -0.0472(18) -0.0216(15) -0.0154(14)
    O2 0.0817(18) 0.0547(16) 0.0676(15) -0.0262(13) -0.0179(13) -0.0148(13)
    O3 0.0374(13) 0.0924(19) 0.0553(13) -0.0180(12) -0.0059(10) -0.0178(13)
    N1 0.0384(13) 0.0568(17) 0.0390(13) -0.0168(12) -0.0038(11) -0.0129(12)
    C1 0.057(2) 0.059(2) 0.0469(18) -0.0184(17) -0.0037(16) -0.0170(17)
    C2 0.0462(18) 0.056(2) 0.0393(16) -0.0155(15) -0.0004(13) -0.0148(15)
    C3 0.057(2) 0.059(2) 0.0412(16) -0.0174(17) -0.0015(14) -0.0190(16)
    C4 0.0516(19) 0.052(2) 0.0432(16) -0.0101(16) -0.0044(14) -0.0117(15)
    C5 0.095(3) 0.078(3) 0.059(2) -0.039(2) 0.018(2) -0.024(2)
    C6 0.096(3) 0.086(3) 0.084(3) -0.051(3) 0.024(2) -0.025(3)
    C7 0.066(2) 0.056(2) 0.090(3) -0.018(2) -0.016(2) -0.017(2)
    C8 0.117(4) 0.062(3) 0.072(3) -0.030(3) -0.012(3) -0.024(2)
    C9 0.098(3) 0.063(2) 0.056(2) -0.034(2) 0.005(2) -0.0187(18)
    C10 0.0439(18) 0.0495(19) 0.0404(16) -0.0147(15) -0.0017(14) -0.0124(14)
    C11 0.0487(19) 0.051(2) 0.0432(16) -0.0219(16) -0.0031(15) -0.0103(15)
    C12 0.061(2) 0.069(3) 0.0494(18) -0.0140(19) -0.0051(17) -0.0045(18)
    C13 0.082(3) 0.087(3) 0.066(2) -0.024(3) -0.027(2) 0.004(2)
    C14 0.105(4) 0.103(4) 0.047(2) -0.054(3) -0.002(2) -0.016(2)
    C15 0.105(4) 0.103(4) 0.055(2) -0.029(3) 0.004(2) -0.031(2)
    C16 0.069(2) 0.085(3) 0.053(2) -0.015(2) 0.0020(18) -0.028(2)
    C17 0.104(3) 0.068(3) 0.092(3) -0.044(3) -0.022(3) -0.019(2)
    C18 0.067(3) 0.060(3) 0.112(3) -0.020(2) -0.014(2) -0.029(2)
_geom_special_details
;
All e.s.d.'s (except the e.s.d. in the dihedral angle between two l.s. planes)
are estimated using the full covariance matrix. The cell e.s.d.'s are taken
into account individually in the estimation of e.s.d.'s in distances, angles
and torsion angles; correlations between e.s.d.'s in cell parameters are only
used when they are defined by crystal symmetry. An approximate (isotropic)
treatment of cell e.s.d.'s is used for estimating e.s.d.'s involving l.s.
planes.
;
loop_
    _geom_bond_atom_site_label_1
    _geom_bond_atom_site_label_2
    _geom_bond_site_symmetry_2
    _geom_bond_distance
    _geom_bond_publ_flag
    Cl1 C7 . 1.734(4) ?
    O1 C1 . 1.200(4) ?
    O2 C1 . 1.328(4) ?
    O2 C17 . 1.458(4) ?
    O3 C10 . 1.232(4) ?
    N1 C10 . 1.341(4) ?
    N1 C2 . 1.426(4) ?
    N1 H1 . 0.8600 ?
    C1 C2 . 1.485(5) ?
    C2 C3 . 1.327(4) ?
    C3 C4 . 1.459(5) ?
    C3 H3 . 0.9300 ?
    C4 C5 . 1.375(5) ?
    C4 C9 . 1.390(5) ?
    C5 C6 . 1.377(6) ?
    C5 H5 . 0.9300 ?
    C6 C7 . 1.367(6) ?
    C6 H6 . 0.9300 ?
    C7 C8 . 1.363(6) ?
    C8 C9 . 1.375(5) ?
    C8 H8 . 0.9300 ?
    C9 H9 . 0.9300 ?
    C10 C11 . 1.489(4) ?
    C11 C12 . 1.367(5) ?
    C11 C16 . 1.386(5) ?
    C12 C13 . 1.404(5) ?
    C12 H12 . 0.9300 ?
    C13 C14 . 1.371(7) ?
    C13 H13 . 0.9300 ?
    C14 C15 . 1.331(7) ?
    C14 H14 . 0.9300 ?
    C15 C16 . 1.365(5) ?
    C15 H15 . 0.9300 ?
    C16 H16 . 0.9300 ?
    C17 C18 . 1.470(6) ?
    C17 H17A . 0.9700 ?
    C17 H17B . 0.9700 ?
    C18 C20' . 1.483(10) ?
    C18 C19 . 1.490(10) ?
    C18 C19' . 1.540(11) ?
    C18 C20 . 1.546(10) ?
    C18 H18 . 0.99(3) ?
    C19 H19A . 0.9600 ?
    C19 H19B . 0.9600 ?
    C19 H19C . 0.9600 ?
    C19' H19D . 0.9600 ?
    C19' H19E . 0.9600 ?
    C19' H19F . 0.9600 ?
    C20 H20A . 0.9600 ?
    C20 H20B . 0.9600 ?
    C20 H20C . 0.9600 ?
    C20' H20D . 0.9600 ?
    C20' H20E . 0.9600 ?
    C20' H20F . 0.9600 ?
loop_
    _geom_angle_atom_site_label_1
    _geom_angle_atom_site_label_2
    _geom_angle_atom_site_label_3
    _geom_angle_site_symmetry_1
    _geom_angle_site_symmetry_3
    _geom_angle
    _geom_angle_publ_flag
    C1 O2 C17 . . 116.2(3) ?
    C10 N1 C2 . . 121.2(2) ?
    C10 N1 H1 . . 119.4 ?
    C2 N1 H1 . . 119.4 ?
    O1 C1 O2 . . 123.0(3) ?
    O1 C1 C2 . . 123.9(3) ?
    O2 C1 C2 . . 113.1(3) ?
    C3 C2 N1 . . 124.9(3) ?
    C3 C2 C1 . . 118.8(3) ?
    N1 C2 C1 . . 116.2(3) ?
    C2 C3 C4 . . 130.6(3) ?
    C2 C3 H3 . . 114.7 ?
    C4 C3 H3 . . 114.7 ?
    C5 C4 C9 . . 116.9(3) ?
    C5 C4 C3 . . 119.6(3) ?
    C9 C4 C3 . . 123.4(3) ?
    C4 C5 C6 . . 122.2(4) ?
    C4 C5 H5 . . 118.9 ?
    C6 C5 H5 . . 118.9 ?
    C7 C6 C5 . . 119.3(4) ?
    C7 C6 H6 . . 120.3 ?
    C5 C6 H6 . . 120.3 ?
    C8 C7 C6 . . 120.3(4) ?
    C8 C7 Cl1 . . 119.5(3) ?
    C6 C7 Cl1 . . 120.2(3) ?
    C7 C8 C9 . . 119.9(4) ?
    C7 C8 H8 . . 120.0 ?
    C9 C8 H8 . . 120.0 ?
    C8 C9 C4 . . 121.4(4) ?
    C8 C9 H9 . . 119.3 ?
    C4 C9 H9 . . 119.3 ?
    O3 C10 N1 . . 121.4(3) ?
    O3 C10 C11 . . 121.2(3) ?
    N1 C10 C11 . . 117.3(3) ?
    C12 C11 C16 . . 118.7(3) ?
    C12 C11 C10 . . 123.0(3) ?
    C16 C11 C10 . . 118.3(3) ?
    C11 C12 C13 . . 119.3(4) ?
    C11 C12 H12 . . 120.4 ?
    C13 C12 H12 . . 120.4 ?
    C14 C13 C12 . . 119.9(4) ?
    C14 C13 H13 . . 120.1 ?
    C12 C13 H13 . . 120.1 ?
    C15 C14 C13 . . 120.6(4) ?
    C15 C14 H14 . . 119.7 ?
    C13 C14 H14 . . 119.7 ?
    C14 C15 C16 . . 120.3(4) ?
    C14 C15 H15 . . 119.8 ?
    C16 C15 H15 . . 119.8 ?
    C15 C16 C11 . . 121.1(4) ?
    C15 C16 H16 . . 119.4 ?
    C11 C16 H16 . . 119.4 ?
    O2 C17 C18 . . 108.7(3) ?
    O2 C17 H17A . . 110.0 ?
    C18 C17 H17A . . 110.0 ?
    O2 C17 H17B . . 110.0 ?
    C18 C17 H17B . . 110.0 ?
    H17A C17 H17B . . 108.3 ?
    C17 C18 C20' . . 122.0(6) ?
    C17 C18 C19 . . 125.4(6) ?
    C20' C18 C19 . . 72.4(7) ?
    C17 C18 C19' . . 100.6(6) ?
    C20' C18 C19' . . 108.9(7) ?
    C17 C18 C20 . . 102.6(6) ?
    C19 C18 C20 . . 104.4(7) ?
    C19' C18 C20 . . 140.7(7) ?
    C17 C18 H18 . . 105(2) ?
    C20' C18 H18 . . 117(2) ?
    C19 C18 H18 . . 112(2) ?
    C19' C18 H18 . . 99(2) ?
    C20 C18 H18 . . 105(2) ?
    C18 C19 H19A . . 109.5 ?
    C18 C19 H19B . . 109.5 ?
    C18 C19 H19C . . 109.5 ?
    C18 C19' H19D . . 109.5 ?
    C18 C19' H19E . . 109.5 ?
    H19D C19' H19E . . 109.5 ?
    C18 C19' H19F . . 109.5 ?
    H19D C19' H19F . . 109.5 ?
    H19E C19' H19F . . 109.5 ?
    C18 C20 H20A . . 109.5 ?
    C18 C20 H20B . . 109.5 ?
    C18 C20 H20C . . 109.5 ?
    C18 C20' H20D . . 109.5 ?
    C18 C20' H20E . . 109.5 ?
    H20D C20' H20E . . 109.5 ?
    C18 C20' H20F . . 109.5 ?
    H20D C20' H20F . . 109.5 ?
    H20E C20' H20F . . 109.5 ?
loop_
    _geom_torsion_atom_site_label_1
    _geom_torsion_atom_site_label_2
    _geom_torsion_atom_site_label_3
    _geom_torsion_atom_site_label_4
    _geom_torsion_site_symmetry_1
    _geom_torsion_site_symmetry_2
    _geom_torsion_site_symmetry_3
    _geom_torsion_site_symmetry_4
    _geom_torsion
    _geom_torsion_publ_flag
    C17 O2 C1 O1 . . . . -8.2(5) ?
    C17 O2 C1 C2 . . . . 172.3(3) ?
    C10 N1 C2 C3 . . . . 130.9(4) ?
    C10 N1 C2 C1 . . . . -52.9(4) ?
    O1 C1 C2 C3 . . . . -25.4(5) ?
    O2 C1 C2 C3 . . . . 154.1(3) ?
    O1 C1 C2 N1 . . . . 158.2(3) ?
    O2 C1 C2 N1 . . . . -22.3(4) ?
    N1 C2 C3 C4 . . . . -5.6(6) ?
    C1 C2 C3 C4 . . . . 178.3(3) ?
    C2 C3 C4 C5 . . . . 158.4(4) ?
    C2 C3 C4 C9 . . . . -25.0(6) ?
    C9 C4 C5 C6 . . . . 0.7(6) ?
    C3 C4 C5 C6 . . . . 177.5(4) ?
    C4 C5 C6 C7 . . . . -1.0(7) ?
    C5 C6 C7 C8 . . . . 0.8(7) ?
    C5 C6 C7 Cl1 . . . . -178.9(4) ?
    C6 C7 C8 C9 . . . . -0.5(7) ?
    Cl1 C7 C8 C9 . . . . 179.3(3) ?
    C7 C8 C9 C4 . . . . 0.3(7) ?
    C5 C4 C9 C8 . . . . -0.4(6) ?
    C3 C4 C9 C8 . . . . -177.0(4) ?
    C2 N1 C10 O3 . . . . -7.7(5) ?
    C2 N1 C10 C11 . . . . 172.3(3) ?
    O3 C10 C11 C12 . . . . 147.3(4) ?
    N1 C10 C11 C12 . . . . -32.7(5) ?
    O3 C10 C11 C16 . . . . -30.4(5) ?
    N1 C10 C11 C16 . . . . 149.6(3) ?
    C16 C11 C12 C13 . . . . 0.3(5) ?
    C10 C11 C12 C13 . . . . -177.4(3) ?
    C11 C12 C13 C14 . . . . -0.5(6) ?
    C12 C13 C14 C15 . . . . -0.4(7) ?
    C13 C14 C15 C16 . . . . 1.3(7) ?
    C14 C15 C16 C11 . . . . -1.5(7) ?
    C12 C11 C16 C15 . . . . 0.6(6) ?
    C10 C11 C16 C15 . . . . 178.5(3) ?
    C1 O2 C17 C18 . . . . 171.3(3) ?
    O2 C17 C18 C20' . . . . 43.9(8) ?
    O2 C17 C18 C19 . . . . -46.5(8) ?
    O2 C17 C18 C19' . . . . -76.4(6) ?
    O2 C17 C18 C20 . . . . 71.7(6) ?
loop_
    _geom_hbond_atom_site_label_D
    _geom_hbond_atom_site_label_H
    _geom_hbond_atom_site_label_A
    _geom_hbond_site_symmetry_A
    _geom_hbond_distance_DH
    _geom_hbond_distance_HA
    _geom_hbond_distance_DA
    _geom_hbond_angle_DHA
    C3 H3 O1 2_665 0.93 2.43 3.299(4) 155.2
    N1 H1 O3 1_655 0.86 2.07 2.916(3) 168.8
    C9 H9 N1 . 0.93 2.55 3.103(4) 118.6
data_global
_journal_date_recd_electronic     2009-10-05
_journal_date_accepted     2009-10-23
_journal_name_full     'Acta Crystallographica, Section E'
_journal_year     2009
_journal_volume     65
_journal_issue     11
_journal_page_first     o2890
_journal_page_last     o2890
_journal_paper_category     QO
_journal_coeditor_code     RZ2372
_publ_contact_author_name     'Su Gui-Fa'
_publ_contact_author_address
;
College of Chemistry and Chemical Engineering
Guangxi Normal University
Guilin 541004
People's Republic of China
;
_publ_contact_author_email     'edward_su75@163.com'
_publ_contact_author_fax     ?
_publ_contact_author_phone     ?
_publ_section_title
;
(<i>Z</i>)-Isobutyl 2-benzamido-3-(4-chlorophenyl)acrylate
;
loop_
    _publ_author_name
    _publ_author_footnote
    _publ_author_address
    'Su, Gui-Fa' .
;
College of Chemistry and Chemical Engineering
Guangxi Normal University
Guilin 541004
People's Republic of China
;
    'Wang, Zhong-Chang' .
;
College of Chemistry and Chemical Engineering
Guangxi Normal University
Guilin 541004
People's Republic of China
;
    'Huang, Wan-Yun' .
;
College of Chemistry and Chemical Engineering
Guangxi Normal University
Guilin 541004
People's Republic of China
;
    'Wang, Zhi-Xin' .
;
College of Chemistry and Chemical Engineering
Guangxi Normal University
Guilin 541004
People's Republic of China
;
    'Chen, Zi-Lu' .
;
College of Chemistry and Chemical Engineering
Guangxi Normal University
Guilin 541004
People's Republic of China
;
