# Supplementary material for: (Z)-Isobutyl 2-benzamido-3-(4-chloro­phen­yl)acrylate
Source: Acta Crystallogr Sect E Struct Rep Online. 2009 Oct 28;65(Pt 11):o2890. doi: 10.1107/S1600536809043931 (PMC2970985; doi:10.1107/S1600536809043931)
Supplement: Supplementary file 2 [file e-65-o2890-Isup2.hkl]

# 
# h,k,l, Fc-squared, Fo-squared, sigma(Fo-squared) and status flag 
# 
data_I
_shelx_title '  _wzca-24' 
_shelx_refln_list_code          4 
_shelx_F_calc_maximum       96.64 
_exptl_crystal_F_000       376.00 
_reflns_d_resolution_high  0.8301 
 
loop_ 
 _symmetry_equiv_pos_as_xyz 
 'x, y, z' 
 '-x, -y, -z' 
 
_cell_length_a     5.0179 
_cell_length_b    12.5811 
_cell_length_c    16.2930 
_cell_angle_alpha  67.623 
_cell_angle_beta   83.991 
_cell_angle_gamma  79.548 
 
_shelx_F_squared_multiplier     1.000 
 
loop_ 
 _refln_index_h 
 _refln_index_k 
 _refln_index_l 
 _refln_F_squared_calc 
 _refln_F_squared_meas 
 _refln_F_squared_sigma 
 _refln_observed_status 
   1   0   0     3365.85     3012.72     13.77 o 
   2   0   0      743.13      780.15     11.82 o 
   3   0   0        4.62        5.51      1.19 o 
   4   0   0        5.50        5.50      1.36 o 
   5   0   0        0.45        4.38      2.21 o 
  -5   1   0        1.17        2.85      1.20 o 
  -4   1   0        4.28        4.62      1.56 o 
  -3   1   0       80.78       92.07      5.53 o 
  -2   1   0      303.52      268.70      5.17 o 
  -1   1   0      349.03      322.53      8.54 o 
   1   1   0      206.35      219.88      3.63 o 
   2   1   0        5.04        2.51      1.19 o 
   3   1   0        5.69        3.57      1.10 o 
   4   1   0       30.32       25.69      2.93 o 
   5   1   0        0.55        3.04      2.19 o 
  -5   2   0        0.51        6.57      3.19 o 
  -4   2   0        1.48        3.30      1.32 o 
  -3   2   0      257.53      280.20     11.46 o 
  -2   2   0     1259.42     1231.76     11.86 o 
  -1   2   0     4954.74     4864.71     24.31 o 
   0   2   0      186.30      175.83      3.69 o 
   1   2   0      559.14      608.17      6.21 o 
   2   2   0      298.55      306.09      5.82 o 
   3   2   0       29.09       41.44      2.91 o 
   4   2   0       83.42       79.99      4.62 o 
   5   2   0       33.92       39.62      5.40 o 
   6   2   0        5.41        4.80      2.43 o 
  -5   3   0        3.32        3.74      4.57 o 
  -4   3   0        7.76       12.90      2.15 o 
  -3   3   0        7.25        6.35      1.96 o 
  -2   3   0      135.53      150.61      4.34 o 
  -1   3   0       85.91       70.98      2.86 o 
   0   3   0     2912.61     2778.10     25.41 o 
   1   3   0     3626.50     3500.30     21.32 o 
   2   3   0       65.60       58.34      2.97 o 
   3   3   0       79.24       69.27      3.71 o 
   4   3   0      150.31      153.29      6.16 o 
   5   3   0        0.05        1.01      6.05 o 
   6   3   0       12.54       10.01      4.69 o 
  -5   4   0       10.48       14.72      4.62 o 
  -4   4   0        1.90       -1.70      2.50 o 
  -3   4   0      173.90      203.46      6.71 o 
  -2   4   0        1.33        1.44      1.58 o 
  -1   4   0       14.19       13.85      1.68 o 
   0   4   0      407.02      341.54      9.40 o 
   1   4   0     1477.42     1351.09     10.72 o 
   2   4   0       56.65       35.08      4.92 o 
   3   4   0      491.37      470.36     10.01 o 
   4   4   0        0.73        2.57      2.80 o 
   5   4   0       26.27       36.42      6.68 o 
  -5   5   0        2.80        4.15      2.44 o 
  -4   5   0       20.99       23.90      5.21 o 
  -3   5   0        1.34        1.19      1.43 o 
  -2   5   0       44.55       38.11      2.86 o 
  -1   5   0      661.83      747.29      9.10 o 
   0   5   0      530.29      550.51      8.32 o 
   1   5   0      565.60      597.67      8.04 o 
   2   5   0        2.78        3.77      1.08 o 
   3   5   0       21.42       15.33      2.52 o 
   4   5   0      155.13      153.52      6.84 o 
   5   5   0        6.66        6.60      2.83 o 
  -4   6   0        2.20        6.25      3.93 o 
  -3   6   0       17.03       14.82      2.14 o 
  -2   6   0       11.91        8.74      2.03 o 
  -1   6   0      414.59      457.54      7.92 o 
   0   6   0     1309.55     1362.61     14.41 o 
   1   6   0       47.17       49.84      3.02 o 
   2   6   0     1146.01     1178.75     26.07 o 
   3   6   0       16.12       19.09      3.60 o 
   4   6   0        6.47        5.58      1.85 o 
   5   6   0        8.87        3.27      5.22 o 
  -4   7   0        0.20        4.18      3.31 o 
  -3   7   0        2.25        3.02      2.70 o 
  -2   7   0        9.42        9.73      3.19 o 
  -1   7   0        0.27        1.88      1.44 o 
   0   7   0      219.54      228.20      7.42 o 
   1   7   0       79.24       80.37      3.80 o 
   2   7   0        6.02        6.55      1.68 o 
   3   7   0      268.47      267.66      7.29 o 
   4   7   0       53.42       62.75      6.33 o 
   5   7   0       30.93       30.40      6.48 o 
  -4   8   0        0.03        0.19      1.88 o 
  -3   8   0        5.73        2.80      1.48 o 
  -2   8   0       40.72       36.88      4.37 o 
  -1   8   0        1.09        3.53      1.74 o 
   0   8   0        9.50       11.23      1.80 o 
   1   8   0      114.35      106.44      4.77 o 
   2   8   0       52.77       45.82      3.82 o 
   3   8   0       34.55       33.40      4.34 o 
   4   8   0       11.08       13.91      4.14 o 
   5   8   0       40.87       50.41      6.71 o 
  -3   9   0        1.25        1.17      5.42 o 
  -2   9   0        0.09        3.69      2.18 o 
  -1   9   0      153.85      154.78      7.64 o 
   0   9   0       44.59       39.32      3.39 o 
   1   9   0        2.22        2.29      1.89 o 
   2   9   0       30.76       24.41      3.59 o 
   3   9   0        0.55        1.55      2.02 o 
   4   9   0       14.34       12.39      4.26 o 
   5   9   0        0.01        2.15      3.00 o 
  -3  10   0        0.33        1.76      3.22 o 
  -2  10   0        0.52        2.18      2.14 o 
  -1  10   0        0.00       -1.61      2.96 o 
   0  10   0        1.70        2.81      1.55 o 
   1  10   0       16.67       23.50      4.43 o 
   2  10   0      233.57      238.93     10.84 o 
   3  10   0      170.27      173.89     10.54 o 
   4  10   0        2.57        2.87      3.66 o 
  -2  11   0        1.86        2.80      1.51 o 
  -1  11   0        0.13        7.49      3.42 o 
   0  11   0       29.90       28.20      4.27 o 
   1  11   0       60.20       54.34      9.47 o 
   2  11   0        0.03        0.81      3.63 o 
   3  11   0        4.99        3.61      5.33 o 
   4  11   0       10.95       13.12      4.18 o 
  -2  12   0        0.81        1.21      3.89 o 
  -1  12   0        5.66        9.51      3.62 o 
   0  12   0       22.32       21.22      4.29 o 
   1  12   0       10.79       10.48      3.19 o 
   2  12   0       50.03       58.90      7.25 o 
   3  12   0       13.47       21.37      5.67 o 
  -1  13   0        2.54        4.28      2.64 o 
   0  13   0        0.08        1.14      2.48 o 
   1  13   0        0.05        1.08      3.47 o 
   2  13   0       10.38       15.01      3.92 o 
   3  13   0        0.00        3.44      4.15 o 
   1  14   0        0.32        2.63      1.93 o 
  -2 -13   1       12.03       12.18      4.07 o 
  -1 -13   1        0.02       -3.18      3.18 o 
   0 -13   1        1.20        1.79      3.13 o 
   1 -13   1        1.05       -0.63      4.66 o 
  -3 -12   1       12.64        9.99      3.31 o 
  -2 -12   1        1.17        2.62      1.77 o 
  -1 -12   1        1.16        0.88      2.14 o 
   0 -12   1        9.14        6.93      2.65 o 
   1 -12   1        4.06        1.22      3.02 o 
   2 -12   1        0.51        0.72      2.26 o 
  -4 -11   1       17.25       15.50      3.93 o 
  -3 -11   1        1.76        2.22      3.13 o 
  -2 -11   1       30.06       32.30      5.39 o 
  -1 -11   1        1.60       -2.99      3.00 o 
   0 -11   1        0.46        2.83      2.99 o 
   1 -11   1       10.70       14.68      4.34 o 
   2 -11   1        2.68        5.37      2.82 o 
  -4 -10   1        0.05       -2.07      5.08 o 
  -3 -10   1       27.82       28.36      5.07 o 
  -2 -10   1       40.77       33.43      5.35 o 
  -1 -10   1       24.66       12.37      5.22 o 
   0 -10   1        7.65        4.18      3.43 o 
   1 -10   1        1.03        0.83      6.96 o 
   2 -10   1       15.65       18.17      4.35 o 
   3 -10   1        0.89        2.86      1.57 o 
  -5  -9   1       27.74       19.87      5.22 o 
  -4  -9   1       51.16       42.76      6.03 o 
  -3  -9   1       15.45       13.36      4.09 o 
  -2  -9   1      222.07      274.68     11.40 o 
  -1  -9   1      373.94      402.88     20.24 o 
   0  -9   1        7.07        6.21      1.80 o 
   1  -9   1       43.33       52.13     10.66 o 
   2  -9   1        0.12        1.71      2.87 o 
   3  -9   1        0.14        2.49      2.94 o 
  -5  -8   1        0.52        2.03      3.87 o 
  -4  -8   1       59.00       68.14      7.72 o 
  -3  -8   1       38.20       42.57      5.65 o 
  -2  -8   1      154.05      128.75      6.57 o 
  -1  -8   1      253.21      261.06      8.02 o 
   0  -8   1      192.33      213.94      8.01 o 
   1  -8   1       66.03       66.98      4.17 o 
   2  -8   1        0.05        2.55      1.68 o 
   3  -8   1        0.45        1.89      1.93 o 
   4  -8   1        0.02        2.45      2.76 o 
  -5  -7   1        0.16       -0.51      3.49 o 
  -4  -7   1       77.16       84.01     14.79 o 
  -3  -7   1       90.26       88.38      5.76 o 
  -2  -7   1      241.51      235.97      6.58 o 
  -1  -7   1       69.34       84.31      4.32 o 
   0  -7   1      405.47      410.31      8.05 o 
   1  -7   1       73.53       90.48      4.51 o 
   2  -7   1       32.69       44.07      4.34 o 
   3  -7   1        3.99        3.32      3.18 o 
   4  -7   1        0.25        3.02      1.94 o 
  -5  -6   1        0.73        1.93      2.45 o 
  -4  -6   1      137.37      127.87     15.92 o 
  -3  -6   1      131.88      122.34      5.57 o 
  -2  -6   1       15.91       18.00      2.24 o 
  -1  -6   1      350.89      376.84      7.10 o 
   0  -6   1       56.91       61.25      3.79 o 
   1  -6   1       32.08       26.52      3.49 o 
   2  -6   1       22.31       21.01      2.44 o 
   3  -6   1        0.00        1.33      1.76 o 
   4  -6   1        5.16        3.17      2.64 o 
  -5  -5   1       29.50       39.72      6.43 o 
  -4  -5   1      373.83      416.96     11.10 o 
  -3  -5   1       20.79       17.29      2.44 o 
  -2  -5   1      332.76      318.33      7.47 o 
  -1  -5   1        4.20        2.38      1.11 o 
   0  -5   1       19.11       24.00      2.40 o 
   1  -5   1       32.41       21.43      3.93 o 
   2  -5   1        8.15        7.81      1.66 o 
   3  -5   1       25.92       20.15      3.08 o 
   4  -5   1        2.92        3.88      1.94 o 
   5  -5   1        0.20        3.45      1.94 o 
  -5  -4   1      106.33      106.36      8.44 o 
  -4  -4   1        0.72        1.43      2.02 o 
  -3  -4   1       90.12       93.03      4.31 o 
  -2  -4   1      632.73      679.30     10.76 o 
  -1  -4   1        0.55        0.77      0.73 o 
   0  -4   1     1102.69     1019.16     12.92 o 
   1  -4   1       12.56       14.79      2.41 o 
   2  -4   1      227.48      227.33      5.65 o 
   3  -4   1        0.27        5.21      1.81 o 
   4  -4   1        0.05        2.86      2.21 o 
   5  -4   1        1.22        2.71      2.20 o 
  -5  -3   1      260.02      349.32     20.64 o 
  -4  -3   1      123.64      116.71      5.46 o 
  -3  -3   1       11.94        9.05      1.60 o 
  -2  -3   1      107.82      117.53      4.07 o 
  -1  -3   1     1017.54      998.70     13.87 o 
   0  -3   1      308.47      343.86      7.56 o 
   1  -3   1       66.49       69.27      2.91 o 
   2  -3   1      760.29      754.87      8.93 o 
   3  -3   1       45.61       32.51      2.79 o 
   4  -3   1        7.26        8.44      3.37 o 
   5  -3   1        1.14        2.53      3.08 o 
  -5  -2   1        1.81        5.49      2.47 o 
  -4  -2   1        3.45        4.74      1.69 o 
  -3  -2   1        4.15        3.94      1.18 o 
  -2  -2   1        3.19        1.84      1.23 o 
  -1  -2   1      346.91      317.46      5.12 o 
   0  -2   1      547.70      478.74      5.08 o 
   1  -2   1      201.27      159.69      3.69 o 
   2  -2   1      998.94     1046.37     12.51 o 
   3  -2   1      131.41      113.46      4.30 o 
   4  -2   1       16.78       15.49      2.29 o 
   5  -2   1        5.91        5.78      3.23 o 
  -5  -1   1       29.89       38.32      7.87 o 
  -4  -1   1      179.91      179.62      6.02 o 
  -3  -1   1       20.13       12.43      1.96 o 
  -2  -1   1       47.19       33.64      2.21 o 
  -1  -1   1      496.57      603.22      5.98 o 
   1  -1   1     7731.44     6960.75     22.24 o 
   2  -1   1       14.65       19.54      2.08 o 
   3  -1   1       35.12       44.98      3.18 o 
   4  -1   1        0.81        2.11      2.52 o 
   5  -1   1        9.25       10.44      3.37 o 
  -5   0   1       27.81       33.85      6.93 o 
  -4   0   1      125.71      118.73      5.28 o 
  -3   0   1        2.03        2.38      0.92 o 
  -2   0   1       17.34        9.09      2.03 o 
  -1   0   1     3626.72     3122.15     22.94 o 
   1   0   1      625.71      543.40      7.52 o 
   2   0   1       43.57       25.68      1.93 o 
   3   0   1        7.79        7.25      1.35 o 
   4   0   1       26.12       27.86      3.19 o 
   5   0   1       46.97       50.88      6.02 o 
  -5   1   1       10.54        5.75      3.95 o 
  -4   1   1       21.67       25.43      2.77 o 
  -3   1   1        7.73        5.59      1.46 o 
  -2   1   1     1016.20      928.63      9.60 o 
  -1   1   1     6308.61     5605.55     34.88 o 
   1   1   1      379.07      393.31      4.65 o 
   2   1   1       41.03       49.20      2.37 o 
   3   1   1        0.21        2.97      1.22 o 
   4   1   1        1.87        0.48      1.28 o 
   5   1   1        2.58        4.82      2.26 o 
   6   1   1        2.03        7.89      4.78 o 
  -5   2   1        2.67        2.81      3.10 o 
  -4   2   1       10.17        8.04      2.86 o 
  -3   2   1        2.43        4.08      1.56 o 
  -2   2   1       15.63       15.33      1.59 o 
  -1   2   1     4963.74     4916.61     25.23 o 
   0   2   1      906.78      907.75      7.55 o 
   1   2   1       11.49       12.71      1.70 o 
   2   2   1      989.82     1044.53     10.14 o 
   3   2   1       12.66       13.84      2.15 o 
   4   2   1      146.07      163.54      6.25 o 
   5   2   1        3.18        7.69      6.33 o 
   6   2   1        9.23        7.04      2.67 o 
  -5   3   1        4.65        6.45      2.59 o 
  -4   3   1       11.38        5.80      1.41 o 
  -3   3   1       13.51       15.08      2.32 o 
  -2   3   1        6.93        4.40      1.19 o 
  -1   3   1      212.05      212.73      4.25 o 
   0   3   1     4851.45     4523.16     22.00 o 
   1   3   1     8079.78     7682.25     52.76 o 
   2   3   1        0.16        0.72      1.09 o 
   3   3   1      621.21      677.68      9.84 o 
   4   3   1       95.41      110.62      5.06 o 
   5   3   1        0.01        3.77      2.27 o 
   6   3   1        3.65        4.57      3.43 o 
  -5   4   1        0.52        2.22      2.91 o 
  -4   4   1        9.40       11.24      2.59 o 
  -3   4   1       50.40       43.39      3.45 o 
  -2   4   1       31.95       42.01      2.84 o 
  -1   4   1      353.07      349.74      6.20 o 
   0   4   1      614.41      537.42      7.34 o 
   1   4   1       73.45       67.43      2.94 o 
   2   4   1      678.88      688.06     55.95 o 
   3   4   1       81.45       84.09      4.00 o 
   4   4   1       26.16       37.18      4.49 o 
   5   4   1       28.49       21.41      3.76 o 
  -5   5   1        0.13        2.62      3.39 o 
  -4   5   1        2.10        6.51      2.89 o 
  -3   5   1       13.97       14.00      2.02 o 
  -2   5   1       50.86       58.54      3.38 o 
  -1   5   1        8.55       15.53      4.42 o 
   0   5   1      337.06      353.00      5.95 o 
   1   5   1      507.98      538.68      7.38 o 
   2   5   1       15.95       19.42      2.64 o 
   3   5   1        0.32        1.83      1.24 o 
   4   5   1       12.93        9.55      3.14 o 
   5   5   1       68.40       69.20      7.48 o 
  -5   6   1        2.82        3.61      5.04 o 
  -4   6   1        0.01        5.55      2.91 o 
  -3   6   1       17.36       10.46      3.21 o 
  -2   6   1        0.43        2.10      1.18 o 
  -1   6   1       24.36       21.92      2.26 o 
   0   6   1       29.28       26.38      2.56 o 
   1   6   1     2224.08     2360.53     15.58 o 
   2   6   1        2.05        4.35      1.28 o 
   3   6   1      168.48      170.52      5.88 o 
   4   6   1       59.32       40.77      4.28 o 
   5   6   1       87.46       91.88      7.71 o 
  -4   7   1        0.01        2.82      5.71 o 
  -3   7   1       40.51       51.46      4.46 o 
  -2   7   1      165.95      198.03      7.69 o 
  -1   7   1      189.95      200.30      6.09 o 
   0   7   1      228.28      222.24      5.95 o 
   1   7   1      103.51      110.26      4.52 o 
   2   7   1      130.60      118.57      4.66 o 
   3   7   1       10.73        7.52      1.44 o 
   4   7   1        6.60        6.72      3.00 o 
   5   7   1        7.23        7.92      3.27 o 
  -4   8   1        0.02        2.91      2.11 o 
  -3   8   1        4.19        8.03      2.17 o 
  -2   8   1        6.09        9.90      5.29 o 
  -1   8   1        2.99        4.89      1.72 o 
   0   8   1      491.06      547.09     11.22 o 
   1   8   1        0.22        2.60      1.67 o 
   2   8   1      406.04      373.73      8.40 o 
   3   8   1       50.51       45.24      4.21 o 
   4   8   1       23.43       22.56      4.13 o 
   5   8   1        0.14        3.55      3.67 o 
  -4   9   1        0.23        2.91      1.91 o 
  -3   9   1        1.05        6.67      2.90 o 
  -2   9   1        5.10        7.41      3.26 o 
  -1   9   1       27.01       26.58      3.21 o 
   0   9   1       53.72       57.22      3.97 o 
   1   9   1        0.25        2.02      1.11 o 
   2   9   1      201.60      201.47      6.86 o 
   3   9   1      300.93      308.85     13.23 o 
   4   9   1       47.39       51.28      6.31 o 
   5   9   1        0.25       -0.98      3.32 o 
  -3  10   1        1.47        4.28      2.60 o 
  -2  10   1       12.27        8.83      3.17 o 
  -1  10   1        0.03        3.33      1.91 o 
   0  10   1        4.94        7.62      2.28 o 
   1  10   1       26.25       25.40      6.78 o 
   2  10   1        8.48        6.88      3.61 o 
   3  10   1       10.67       17.93      4.14 o 
   4  10   1        0.12        3.01      2.13 o 
  -3  11   1        1.36        4.60      2.63 o 
  -2  11   1        1.39        4.16      3.01 o 
  -1  11   1        0.07       -2.33      2.89 o 
   0  11   1       31.42       25.38      4.53 o 
   1  11   1      171.88      177.59     10.27 o 
   2  11   1        2.15        4.50      2.06 o 
   3  11   1       22.83       28.04      4.75 o 
   4  11   1       15.49       13.16      2.81 o 
  -2  12   1        0.01        2.23      3.34 o 
  -1  12   1        1.91        3.12      2.52 o 
   0  12   1        0.11        1.39      2.30 o 
   1  12   1        0.72        1.45      2.35 o 
   2  12   1        1.05        5.77      2.67 o 
   3  12   1       31.73       33.12      6.61 o 
   4  12   1       15.26       17.07      7.73 o 
  -1  13   1        0.37        2.73      2.81 o 
   0  13   1       10.43       11.96      4.20 o 
   1  13   1        0.23        5.18      2.59 o 
   2  13   1        3.34        4.81      2.03 o 
   3  13   1        1.33        4.41      4.73 o 
   0  14   1        0.04        2.16      7.31 o 
   1  14   1        0.06        2.36      1.75 o 
   2  14   1       18.77       21.53      4.48 o 
  -2 -13   2        1.80        5.27      2.02 o 
  -1 -13   2        2.52        4.38      2.24 o 
   0 -13   2        0.01        1.66      2.08 o 
  -3 -12   2        7.85        7.08      3.53 o 
  -2 -12   2        1.59        1.88      2.74 o 
  -1 -12   2        4.85        4.97      2.41 o 
   0 -12   2        0.45        0.95      3.25 o 
   1 -12   2        1.44       -1.73      5.64 o 
  -3 -11   2        1.04        1.53      3.41 o 
  -2 -11   2       24.79       19.53      5.17 o 
  -1 -11   2        0.14        1.90      3.11 o 
   0 -11   2        0.63        6.33      4.46 o 
   1 -11   2        0.38        1.08      3.37 o 
   2 -11   2        0.36        3.17      1.99 o 
  -4 -10   2       19.79       24.64      3.91 o 
  -3 -10   2        3.12        2.19      1.89 o 
  -2 -10   2        2.60        1.51      2.76 o 
  -1 -10   2        0.90        4.82      2.96 o 
   0 -10   2       31.12       40.65      5.99 o 
   1 -10   2        2.02        6.70      2.69 o 
   2 -10   2       19.38        9.64      5.40 o 
   3 -10   2        0.62        7.06     30.38 o 
  -4  -9   2        1.07        3.65      2.49 o 
  -3  -9   2       40.89       41.35      6.11 o 
  -2  -9   2        1.04        1.58      2.14 o 
  -1  -9   2       18.52       19.81      3.49 o 
   0  -9   2       54.15       54.75      6.01 o 
   1  -9   2        1.08        0.86      3.59 o 
   2  -9   2        0.43        2.86     60.24 o 
   3  -9   2        9.31        6.52      7.72 o 
  -5  -8   2        0.11        4.05      2.19 o 
  -4  -8   2       41.58       45.06      5.96 o 
  -3  -8   2       60.12       51.73      5.86 o 
  -2  -8   2      474.94      490.48     18.42 o 
  -1  -8   2       50.61       53.24      4.26 o 
   0  -8   2      111.76      112.76      5.50 o 
   1  -8   2       15.22       16.26      2.68 o 
   2  -8   2        2.13        2.27      2.97 o 
   3  -8   2        4.03        2.59      1.59 o 
   4  -8   2        0.66        3.06      2.86 o 
  -5  -7   2       21.01       19.39      5.59 o 
  -4  -7   2       42.59       38.81      6.09 o 
  -3  -7   2       25.52       32.72      4.37 o 
  -2  -7   2        5.88        7.02      1.54 o 
  -1  -7   2       13.09        9.38      1.69 o 
   0  -7   2       67.48       71.69      4.00 o 
   1  -7   2       70.23       84.27      5.32 o 
   2  -7   2        1.81        3.10      1.06 o 
   3  -7   2        0.01        0.74      2.50 o 
   4  -7   2        8.01        8.35      7.17 o 
  -5  -6   2        2.83        2.79      2.12 o 
  -4  -6   2        3.80        4.95      2.45 o 
  -3  -6   2      520.90      540.73     15.01 o 
  -2  -6   2       94.57       87.80      4.46 o 
  -1  -6   2      171.67      154.44      6.39 o 
   0  -6   2        4.08        2.45      1.65 o 
   1  -6   2       19.55       15.44      2.08 o 
   2  -6   2       17.25       12.34      2.76 o 
   3  -6   2       11.69       14.33      3.16 o 
   4  -6   2       27.28       28.73      4.96 o 
  -5  -5   2        2.85        2.44      2.71 o 
  -4  -5   2        0.78        2.31      4.65 o 
  -3  -5   2       14.97       16.16      2.52 o 
  -2  -5   2      239.65      229.89      6.04 o 
  -1  -5   2       81.98       78.06      3.50 o 
   0  -5   2     1029.76     1056.50     10.71 o 
   1  -5   2        2.03        0.16      2.06 o 
   2  -5   2      146.68      170.59      5.46 o 
   3  -5   2       56.83       54.88      4.13 o 
   4  -5   2       14.75       12.03      5.58 o 
   5  -5   2        0.50        3.61      1.96 o 
  -5  -4   2        2.02        0.38      1.49 o 
  -4  -4   2       76.75       93.18      5.63 o 
  -3  -4   2       52.79       52.36      3.98 o 
  -2  -4   2       18.16       16.76      2.58 o 
  -1  -4   2       91.14       97.00      3.41 o 
   0  -4   2      311.65      310.93      7.36 o 
   1  -4   2      141.08      149.29      4.40 o 
   2  -4   2       52.24       42.06      2.92 o 
   3  -4   2       79.06      114.70      5.33 o 
   4  -4   2        0.37        0.19      2.13 o 
   5  -4   2        6.32        8.76      2.52 o 
  -5  -3   2        6.09        6.83      3.32 o 
  -4  -3   2       53.47       53.57      4.32 o 
  -3  -3   2       27.74       27.69      2.66 o 
  -2  -3   2      209.78      228.95      8.93 o 
  -1  -3   2       24.18       26.32      2.59 o 
   0  -3   2     1028.93     1016.67     14.73 o 
   1  -3   2      792.36      791.93      8.74 o 
   2  -3   2      443.94      410.06      6.89 o 
   3  -3   2      230.78      202.47      6.03 o 
   4  -3   2        0.00       -0.48      1.79 o 
   5  -3   2       14.68        6.92      4.69 o 
  -5  -2   2       34.24       29.92      4.23 o 
  -4  -2   2      155.04      181.00      6.84 o 
  -3  -2   2      227.97      243.77      8.83 o 
  -2  -2   2        0.25        1.57      0.58 o 
  -1  -2   2      968.91      867.68      9.07 o 
   1  -2   2        0.48       -0.72      0.96 o 
   2  -2   2     1079.75     1193.95     21.67 o 
   3  -2   2      141.78      159.41      5.11 o 
   4  -2   2        6.68        6.76      2.27 o 
   5  -2   2        2.98        4.41      3.07 o 
  -5  -1   2       67.03       80.64      8.69 o 
  -4  -1   2       67.41       83.86      5.61 o 
  -3  -1   2      134.92      116.88      4.50 o 
  -2  -1   2      840.88      843.34      9.29 o 
  -1  -1   2     1057.84     1050.61     11.62 o 
   0  -1   2     1651.92     1518.96      8.46 o 
   1  -1   2     9338.75     8613.35     21.35 o 
   2  -1   2      334.10      317.45      5.41 o 
   3  -1   2       64.46       65.84      3.45 o 
   4  -1   2       17.57       16.14      2.41 o 
   5  -1   2        0.75        0.90      2.66 o 
  -5   0   2       16.65       17.59      2.89 o 
  -4   0   2      159.69      193.03      7.65 o 
  -3   0   2        2.68        2.85      1.18 o 
  -2   0   2      230.96      217.34      4.65 o 
  -1   0   2     1081.27      974.20     12.56 o 
   1   0   2      965.33     1074.60      6.89 o 
   2   0   2       11.75        7.00      1.45 o 
   3   0   2       45.28       44.14      2.91 o 
   4   0   2       10.52       15.28      2.30 o 
   5   0   2        9.97       10.23      4.05 o 
  -5   1   2        0.33        0.32      1.59 o 
  -4   1   2        3.18        2.96      0.99 o 
  -3   1   2      339.48      341.91      6.85 o 
  -2   1   2      221.18      225.17      4.65 o 
  -1   1   2     1885.52     1826.47     20.45 o 
   1   1   2     1960.92     1970.85     10.74 o 
   2   1   2       74.37       53.49      2.44 o 
   3   1   2       47.50       54.56      3.05 o 
   4   1   2        0.06        1.31      1.50 o 
   5   1   2       18.31       22.88      5.73 o 
  -5   2   2        0.53        0.16      3.74 o 
  -4   2   2       15.78       13.67      1.95 o 
  -3   2   2        1.80        4.32      1.72 o 
  -2   2   2      825.45      841.30     10.06 o 
  -1   2   2     2812.60     2481.02     25.84 o 
   0   2   2       55.91       61.34      1.87 o 
   1   2   2       36.27       36.68      3.98 o 
   2   2   2      236.39      207.15      4.90 o 
   3   2   2      219.83      228.58      5.39 o 
   4   2   2      116.07      114.42      6.21 o 
   5   2   2       88.68      102.63      6.25 o 
   6   2   2        2.19        6.99      3.53 o 
  -5   3   2        0.14       -2.08      2.43 o 
  -4   3   2      146.78      185.28      7.54 o 
  -3   3   2        4.55        3.67      1.81 o 
  -2   3   2      962.40     1009.88      9.94 o 
  -1   3   2      134.30      134.94      3.46 o 
   0   3   2     3745.28     3548.53     17.00 o 
   1   3   2     2582.62     2441.88     19.22 o 
   2   3   2        0.83        2.04      0.84 o 
   3   3   2        0.59        0.50      1.36 o 
   4   3   2        0.45        2.04      1.20 o 
   5   3   2        7.67        5.07      1.81 o 
   6   3   2        0.58        4.01      2.99 o 
  -5   4   2        5.05        8.66      2.89 o 
  -4   4   2       22.01       31.95      3.97 o 
  -3   4   2        1.52        4.99      1.67 o 
  -2   4   2       70.07       78.02      3.40 o 
  -1   4   2      240.37      199.39      4.80 o 
   0   4   2       14.94        7.40      1.51 o 
   1   4   2     1757.77     1604.28     13.68 o 
   2   4   2     4535.06     4859.75     31.07 o 
   3   4   2        3.93        4.16      1.35 o 
   4   4   2       81.95       90.90      4.69 o 
   5   4   2       22.16       20.30      4.01 o 
   6   4   2        0.36        6.81      2.73 o 
  -5   5   2        8.66       12.64      4.26 o 
  -4   5   2       19.94       16.00      2.93 o 
  -3   5   2       31.26       25.23      2.98 o 
  -2   5   2       99.07       81.97      3.70 o 
  -1   5   2       85.10       80.32      3.24 o 
   0   5   2        0.09        0.75      0.68 o 
   1   5   2      156.54      139.93      4.28 o 
   2   5   2      129.49      165.05      4.60 o 
   3   5   2      123.03      132.15      4.94 o 
   4   5   2       69.24       73.08      4.63 o 
   5   5   2        8.44        7.80      4.26 o 
  -5   6   2        5.39        7.89      4.12 o 
  -4   6   2       15.00        6.74      2.36 o 
  -3   6   2       10.73       13.86      2.75 o 
  -2   6   2      180.94      205.37      5.72 o 
  -1   6   2       32.61       36.17      3.03 o 
   0   6   2      222.72      236.66      5.20 o 
   1   6   2        0.08       -1.15      1.47 o 
   2   6   2     1216.17     1423.93     17.22 o 
   3   6   2      323.50      351.91      7.61 o 
   4   6   2        4.39        3.49      1.67 o 
   5   6   2       11.41       14.70      4.54 o 
  -4   7   2        1.27        2.74      1.77 o 
  -3   7   2        0.08        0.69      1.60 o 
  -2   7   2       18.89       17.46      3.10 o 
  -1   7   2       38.19       27.13      2.69 o 
   0   7   2      280.67      293.19      6.22 o 
   1   7   2      268.38      256.84      6.08 o 
   2   7   2       34.43       25.76      2.49 o 
   3   7   2        0.09        2.52      1.37 o 
   4   7   2        3.67        2.67      2.82 o 
   5   7   2        0.28        4.48      2.73 o 
  -4   8   2        4.46       -0.85      2.53 o 
  -3   8   2        3.90        5.58      2.03 o 
  -2   8   2       46.38       56.63      6.45 o 
  -1   8   2       16.41       10.71      2.59 o 
   0   8   2       29.09       23.76      2.66 o 
   1   8   2       37.53       44.50      3.22 o 
   2   8   2       71.89       81.26      3.84 o 
   3   8   2       33.73       35.72      3.78 o 
   4   8   2       92.67      106.62      6.59 o 
   5   8   2       77.07       94.43      9.53 o 
  -4   9   2        1.16        4.51      6.04 o 
  -3   9   2        0.10        2.90      2.40 o 
  -2   9   2       33.35       38.80     19.22 o 
  -1   9   2        8.13        8.69      2.06 o 
   0   9   2      100.49       97.45      4.79 o 
   1   9   2        6.02        7.21      2.00 o 
   2   9   2      209.77      214.14      6.67 o 
   3   9   2        0.17        0.36      2.30 o 
   4   9   2        3.35        7.47      2.67 o 
   5   9   2       12.60        7.91      3.12 o 
  -3  10   2        0.38        1.06      2.21 o 
  -2  10   2        0.00        6.50      2.89 o 
  -1  10   2       17.09       27.23      4.04 o 
   0  10   2        0.55        4.21      1.87 o 
   1  10   2      161.06      154.56      9.11 o 
   2  10   2      265.58      297.90     12.24 o 
   3  10   2        8.31        6.81      2.66 o 
   4  10   2       89.24      100.50      8.76 o 
   5  10   2        7.40        7.34      5.57 o 
  -3  11   2        0.16        2.49      3.46 o 
  -2  11   2        0.76        2.91      1.19 o 
  -1  11   2       11.57       15.52      3.89 o 
   0  11   2        0.94        0.42      2.23 o 
   1  11   2      136.24      147.28      9.12 o 
   2  11   2        0.14        2.51      6.27 o 
   3  11   2        3.43        4.03      3.93 o 
   4  11   2        0.07        3.70      3.16 o 
  -2  12   2        1.69        3.14      3.04 o 
  -1  12   2       21.55       25.98      6.09 o 
   0  12   2       65.67       60.98      6.70 o 
   1  12   2       11.12       13.81      3.40 o 
   2  12   2        2.50        5.55      2.70 o 
   3  12   2        0.54       -0.55      5.17 o 
   4  12   2        2.84        5.01      2.32 o 
  -1  13   2        1.36        5.14      2.78 o 
   0  13   2       33.00       40.70      5.62 o 
   1  13   2        3.86        5.90      3.02 o 
   2  13   2        1.17        1.97      2.50 o 
   3  13   2       30.56       31.58      5.62 o 
   0  14   2        0.43        7.08      2.57 o 
   1  14   2        4.83        2.50      3.23 o 
   2  14   2        2.53        3.34      3.29 o 
  -2 -12   3        0.00        5.28      2.93 o 
  -1 -12   3        5.51       11.69      6.73 o 
   0 -12   3        3.05        3.47      2.14 o 
   1 -12   3        3.47        6.52      2.34 o 
  -3 -11   3        0.09        4.51      1.85 o 
  -2 -11   3       14.16        9.57      3.85 o 
  -1 -11   3        0.67        3.04      2.02 o 
   0 -11   3       12.42       11.08      3.74 o 
   1 -11   3        0.92        4.26      1.76 o 
   2 -11   3        0.57        3.49      1.84 o 
  -4 -10   3       17.83       14.65      4.05 o 
  -3 -10   3        6.39       10.14      3.98 o 
  -2 -10   3        6.20        7.54      4.31 o 
  -1 -10   3        2.99        6.95      2.15 o 
   0 -10   3       39.41       30.77      5.00 o 
   1 -10   3        9.30       10.13      3.22 o 
   2 -10   3        5.28        3.50      2.48 o 
   3 -10   3        4.23        2.43      2.73 o 
  -4  -9   3        0.59        1.44      2.61 o 
  -3  -9   3       17.27       19.37      5.05 o 
  -2  -9   3        0.11        1.07      2.39 o 
  -1  -9   3      165.55      182.12      9.96 o 
   0  -9   3       23.63       16.34     10.63 o 
   1  -9   3       13.71       12.58      5.70 o 
   2  -9   3       12.37        8.73      3.87 o 
   3  -9   3        0.06        4.43     11.30 o 
  -4  -8   3       10.29        8.32      6.20 o 
  -3  -8   3       21.74       15.17      5.02 o 
  -2  -8   3      249.35      230.55     10.68 o 
  -1  -8   3        1.88        2.64      2.14 o 
   0  -8   3        4.83        7.55      2.09 o 
   1  -8   3       32.61       34.92      6.03 o 
   2  -8   3        2.92        4.51      5.02 o 
   3  -8   3       13.47       14.24      6.61 o 
   4  -8   3        3.54        7.15      2.90 o 
  -5  -7   3        0.09        1.30      7.34 o 
  -4  -7   3        2.57        3.30      1.88 o 
  -3  -7   3      141.24      137.92     10.19 o 
  -2  -7   3      152.33      144.22      6.24 o 
  -1  -7   3       64.59       66.13      4.80 o 
   0  -7   3       98.50      104.01      4.84 o 
   1  -7   3        1.17        2.35      1.57 o 
   2  -7   3       14.20       18.73      3.16 o 
   3  -7   3       52.24       56.33      5.95 o 
   4  -7   3        4.33       -0.73      2.69 o 
  -5  -6   3        3.63        6.23      3.26 o 
  -4  -6   3        4.44        2.37      3.58 o 
  -3  -6   3      159.30      159.12      6.98 o 
  -2  -6   3      290.16      304.79      7.79 o 
  -1  -6   3      324.52      345.70      7.79 o 
   0  -6   3        9.19       14.16      2.08 o 
   1  -6   3        9.33        8.30      1.85 o 
   2  -6   3        0.21        5.54      2.21 o 
   3  -6   3        4.35        3.96      2.22 o 
   4  -6   3       14.99       17.29      6.01 o 
  -5  -5   3        0.10        0.48      3.40 o 
  -4  -5   3       66.71       74.17      6.73 o 
  -3  -5   3      130.61      129.71      5.70 o 
  -2  -5   3       41.65       39.84      3.46 o 
  -1  -5   3        0.04        2.08      0.90 o 
   0  -5   3      367.00      440.81      7.81 o 
   1  -5   3      534.65      569.51     16.07 o 
   2  -5   3        6.42        1.82      1.83 o 
   3  -5   3        6.78        5.31      1.61 o 
   4  -5   3       23.60       21.08      4.59 o 
   5  -5   3        2.86        6.22      2.47 o 
  -5  -4   3       15.85       18.20      5.17 o 
  -4  -4   3      293.31      341.10     12.94 o 
  -3  -4   3       27.00       26.34      2.91 o 
  -2  -4   3      170.85      183.11      5.31 o 
  -1  -4   3      219.80      226.50      5.21 o 
   0  -4   3       27.57       29.99      2.12 o 
   1  -4   3       33.06       29.55      2.31 o 
   2  -4   3      286.11      275.11      6.79 o 
   3  -4   3       76.66       66.59      4.07 o 
   4  -4   3       11.40        5.99      2.01 o 
   5  -4   3        4.21        5.77      2.82 o 
  -5  -3   3        4.27        1.29      6.71 o 
  -4  -3   3       51.78       49.75      5.10 o 
  -3  -3   3       71.27       81.25      4.26 o 
  -2  -3   3      255.90      291.74      6.53 o 
  -1  -3   3      118.69      123.75      4.21 o 
   0  -3   3       16.71       13.04      1.57 o 
   1  -3   3       27.96       23.72      2.24 o 
   2  -3   3      717.14      757.32     10.46 o 
   3  -3   3       44.94       39.08      3.40 o 
   4  -3   3       32.66       40.22      4.69 o 
   5  -3   3        0.29        2.48      1.59 o 
  -5  -2   3       25.70       24.11      5.41 o 
  -4  -2   3       14.93        9.15      2.10 o 
  -3  -2   3       33.91       38.98      3.03 o 
  -2  -2   3       62.68       76.57      3.29 o 
  -1  -2   3       14.61       10.06      1.54 o 
   0  -2   3       63.83       45.14      4.22 o 
   1  -2   3      278.95      294.84      5.03 o 
   2  -2   3      197.91      174.13      4.54 o 
   3  -2   3        0.73        4.64      1.87 o 
   4  -2   3        0.66        4.18      2.06 o 
   5  -2   3        1.15        3.44      2.05 o 
  -5  -1   3        9.45        9.10      3.94 o 
  -4  -1   3        0.69        1.98      1.35 o 
  -3  -1   3        0.23        2.05      1.15 o 
  -2  -1   3      298.57      346.09     11.77 o 
  -1  -1   3      207.96      180.44      3.87 o 
   0  -1   3     1463.16     1440.75      8.56 o 
   1  -1   3     1752.73     1703.21     10.96 o 
   2  -1   3       68.70       60.36      2.75 o 
   3  -1   3       94.26       99.86      4.04 o 
   4  -1   3        7.28       17.41      4.58 o 
   5  -1   3        7.44        2.71      3.93 o 
  -5   0   3       18.92       17.43      6.03 o 
  -4   0   3        0.01        1.73      0.89 o 
  -3   0   3        2.31        1.62      1.28 o 
  -2   0   3        6.43       10.93      1.72 o 
  -1   0   3     1368.95     1478.10     50.14 o 
   0   0   3     1022.62     1038.24      7.13 o 
   1   0   3     1097.10     1103.80      7.36 o 
   2   0   3      112.00      106.43      3.77 o 
   3   0   3        5.24        5.60      1.36 o 
   4   0   3       25.79       36.84      3.11 o 
   5   0   3       30.21       27.97      3.76 o 
  -5   1   3        6.60        2.59      1.57 o 
  -4   1   3       47.45       43.04      3.84 o 
  -3   1   3      157.19      169.18      5.10 o 
  -2   1   3       27.77       28.45      2.10 o 
  -1   1   3        0.06        2.43      2.20 o 
   0   1   3     7830.95     6808.58     25.16 o 
   2   1   3      266.92      285.76      4.57 o 
   3   1   3      572.15      660.54     11.76 o 
   4   1   3        3.68        7.51      3.43 o 
   5   1   3       52.96       50.93      4.58 o 
  -5   2   3       17.22       22.21      6.62 o 
  -4   2   3       98.50      129.47     12.98 o 
  -3   2   3       40.82       42.75      3.27 o 
  -2   2   3      421.78      380.36      6.14 o 
  -1   2   3      119.18       86.69      3.96 o 
   0   2   3     2407.63     2224.70     14.00 o 
   1   2   3     1672.19     1592.73     13.99 o 
   2   2   3       95.39      112.92      3.47 o 
   3   2   3        0.42        3.25      1.29 o 
   4   2   3        1.47        1.58      1.43 o 
   5   2   3        0.37        1.02      3.15 o 
   6   2   3        0.18        4.15      2.60 o 
  -5   3   3       20.72       20.81      4.91 o 
  -4   3   3       66.33       65.11      4.98 o 
  -3   3   3      269.56      309.02      7.03 o 
  -2   3   3      709.43      648.08      8.51 o 
  -1   3   3      729.06      653.77      9.54 o 
   0   3   3      160.00      126.13      3.20 o 
   1   3   3      120.25      107.63      2.97 o 
   2   3   3      128.78      111.78      3.04 o 
   3   3   3      413.04      442.72      7.27 o 
   4   3   3        8.42        3.84      1.24 o 
   5   3   3        0.03        0.79      2.38 o 
   6   3   3       11.87       11.50      3.22 o 
  -5   4   3        3.36       11.16      2.99 o 
  -4   4   3        5.19       10.27      2.66 o 
  -3   4   3        1.29        2.61      1.17 o 
  -2   4   3       13.49       13.72      2.69 o 
  -1   4   3       54.96       60.74      2.36 o 
   0   4   3        0.20       -0.43      0.74 o 
   1   4   3      356.45      314.70      7.12 o 
   2   4   3       82.65       85.90      3.82 o 
   3   4   3        4.79        7.45      1.86 o 
   4   4   3       10.10       16.95      2.39 o 
   5   4   3        6.55        4.96      1.64 o 
   6   4   3        1.92        3.57      2.02 o 
  -5   5   3        0.00        2.24      2.29 o 
  -4   5   3       10.41        7.74      2.82 o 
  -3   5   3        1.33        1.69      1.53 o 
  -2   5   3      337.27      375.52      7.01 o 
  -1   5   3       18.52       23.59      2.31 o 
   0   5   3     1534.70     1588.71     18.08 o 
   1   5   3     1895.87     1987.36     17.29 o 
   2   5   3        0.46        0.44      0.94 o 
   3   5   3      427.34      462.88      7.92 o 
   4   5   3      104.04      108.21      5.82 o 
   5   5   3       13.79       10.81      3.92 o 
  -5   6   3        0.57        2.10      4.70 o 
  -4   6   3       18.01       17.82      4.51 o 
  -3   6   3       59.63       77.42      5.49 o 
  -2   6   3       14.52       15.14      2.60 o 
  -1   6   3       42.28       51.65      2.97 o 
   0   6   3       60.94       63.25      2.88 o 
   1   6   3     4009.80     4336.50     25.12 o 
   2   6   3      214.29      189.58      5.09 o 
   3   6   3       40.89       36.00      3.06 o 
   4   6   3       41.18       43.04      4.24 o 
   5   6   3        7.55        3.83      1.82 o 
  -4   7   3        6.56        5.15      2.41 o 
  -3   7   3       42.55       38.99      3.92 o 
  -2   7   3       40.14       43.31      4.39 o 
  -1   7   3       10.71       10.79      2.13 o 
   0   7   3      118.69      119.10      4.14 o 
   1   7   3       85.46       83.09      3.59 o 
   2   7   3      133.52      134.78      4.89 o 
   3   7   3      181.43      180.63      6.26 o 
   4   7   3        7.99       14.80      5.12 o 
   5   7   3       42.62       49.27      6.59 o 
  -4   8   3       11.82       11.97      6.59 o 
  -3   8   3        2.92        3.66      1.69 o 
  -2   8   3        3.05        4.47      3.39 o 
  -1   8   3       13.45       10.71      2.20 o 
   0   8   3      174.16      169.50      5.32 o 
   1   8   3       11.22       15.73      2.00 o 
   2   8   3       22.24       29.35      2.83 o 
   3   8   3       35.60       33.72      3.25 o 
   4   8   3        5.32        3.72      2.79 o 
   5   8   3        0.02       -2.54      3.01 o 
  -4   9   3        5.47        9.27      2.53 o 
  -3   9   3        0.07        2.24      2.08 o 
  -2   9   3        8.13        7.64      2.18 o 
  -1   9   3        0.00        2.55      1.21 o 
   0   9   3       56.49       49.19      3.67 o 
   1   9   3       96.79       98.84      4.90 o 
   2   9   3        0.18        0.96      1.48 o 
   3   9   3        0.03        0.88      1.76 o 
   4   9   3        5.15        7.57      3.07 o 
   5   9   3        2.55        5.06      3.36 o 
  -3  10   3        0.40        2.01      4.29 o 
  -2  10   3        4.02        6.04      2.52 o 
  -1  10   3        0.24        2.48      2.18 o 
   0  10   3        1.93        1.10      1.81 o 
   1  10   3       61.24       65.85      6.59 o 
   2  10   3      450.23      437.21     25.49 o 
   3  10   3       34.83       26.73      4.02 o 
   4  10   3        6.68        4.54      3.35 o 
   5  10   3        6.53        5.58      3.24 o 
  -3  11   3        0.03        4.26      2.61 o 
  -2  11   3        1.20        5.26      2.61 o 
  -1  11   3       20.02       13.28      2.84 o 
   0  11   3      167.77      149.10      8.88 o 
   1  11   3       89.64       73.41      9.42 o 
   2  11   3       11.40       12.76      4.32 o 
   3  11   3        0.06        3.64      1.52 o 
   4  11   3        6.27        7.51      3.18 o 
  -2  12   3        0.08        5.28      2.74 o 
  -1  12   3       10.29       15.61      5.23 o 
   0  12   3        1.25        6.29      3.16 o 
   1  12   3       69.10       71.64      7.52 o 
   2  12   3        4.21        4.05      3.00 o 
   3  12   3       98.37      111.32      9.96 o 
   4  12   3       51.19       50.88      7.54 o 
  -1  13   3       11.69       12.34      3.55 o 
   0  13   3       11.46       12.27      3.77 o 
   1  13   3        3.66        6.45      2.16 o 
   2  13   3        5.32        0.36      2.38 o 
   3  13   3        7.12       11.94      3.28 o 
   0  14   3        0.15        1.37      3.42 o 
   1  14   3        0.02        7.54      2.60 o 
   2  14   3        8.43        7.45      2.33 o 
  -2 -12   4        4.32        4.14      2.74 o 
  -1 -12   4        3.54        5.79      3.02 o 
   0 -12   4        0.47       -2.22      3.38 o 
  -3 -11   4       14.02       13.25      4.10 o 
  -2 -11   4        4.31       11.44      5.20 o 
  -1 -11   4        0.01        0.70      3.73 o 
   0 -11   4       12.65        8.15      4.04 o 
   1 -11   4       23.11       23.74      5.27 o 
   2 -11   4        9.16        6.50      3.94 o 
  -3 -10   4        5.14        4.35      2.46 o 
  -2 -10   4       50.32       54.77      7.25 o 
  -1 -10   4        0.01        2.56      2.72 o 
   0 -10   4        0.98        3.00      4.79 o 
   1 -10   4        1.49        3.12      2.04 o 
   2 -10   4        2.56        3.38      3.04 o 
  -4  -9   4        0.57       -0.35      3.36 o 
  -3  -9   4        5.73        8.42      3.00 o 
  -2  -9   4        0.08        0.64      2.75 o 
  -1  -9   4      225.64      197.70     10.70 o 
   0  -9   4        0.53        4.63      3.00 o 
   1  -9   4        1.52        4.01      2.61 o 
   2  -9   4       19.20       16.64      4.95 o 
   3  -9   4        0.64        7.85     64.49 o 
  -4  -8   4       37.71       40.34      5.65 o 
  -3  -8   4        9.72       10.66      4.38 o 
  -2  -8   4       13.61        8.57      5.10 o 
  -1  -8   4       12.73       11.63      3.96 o 
   0  -8   4       50.26       55.41      6.65 o 
   1  -8   4        4.13        7.49      2.52 o 
   2  -8   4        3.69        0.43      2.80 o 
   3  -8   4        6.10        3.78      1.62 o 
  -5  -7   4        0.00        0.88      2.06 o 
  -4  -7   4        1.63        0.12      2.00 o 
  -3  -7   4      126.85      129.90     14.19 o 
  -2  -7   4      100.33      107.07      5.90 o 
  -1  -7   4       68.47       69.09      4.51 o 
   0  -7   4       29.96       45.72      3.60 o 
   1  -7   4        2.54        2.56      1.09 o 
   2  -7   4        6.02        4.95      2.73 o 
   3  -7   4        2.94        3.72      2.37 o 
   4  -7   4        0.90        3.30      3.18 o 
  -5  -6   4        4.15        7.80      3.06 o 
  -4  -6   4       11.04        6.65      3.26 o 
  -3  -6   4      207.03      215.18     10.21 o 
  -2  -6   4      111.82      111.97      5.15 o 
  -1  -6   4       37.01       39.09      3.40 o 
   0  -6   4       29.63       32.42      3.04 o 
   1  -6   4       68.11       62.41      4.43 o 
   2  -6   4       53.20       52.36      3.94 o 
   3  -6   4        5.21        2.18      5.71 o 
   4  -6   4        0.20        2.85      2.76 o 
  -5  -5   4        2.15        5.68      3.13 o 
  -4  -5   4       36.81       39.80      6.17 o 
  -3  -5   4       80.03       74.57      4.50 o 
  -2  -5   4        2.08        6.09      1.66 o 
  -1  -5   4       77.29       73.88      3.72 o 
   0  -5   4       92.98       93.95      4.53 o 
   1  -5   4        1.16        2.33      1.91 o 
   2  -5   4       25.67       22.96      2.81 o 
   3  -5   4        7.73        5.45      1.82 o 
   4  -5   4       15.47       20.43      3.71 o 
  -5  -4   4        1.73        8.72      3.40 o 
  -4  -4   4        6.06        5.66      3.27 o 
  -3  -4   4        2.86        4.69      2.02 o 
  -2  -4   4      306.35      328.39      8.60 o 
  -1  -4   4      785.07      779.27     43.08 o 
   0  -4   4      101.62      109.65      4.00 o 
   1  -4   4       51.10       38.93      2.97 o 
   2  -4   4       24.86       26.66      2.93 o 
   3  -4   4       47.68       42.22      3.84 o 
   4  -4   4       47.65       34.43      4.73 o 
   5  -4   4        0.34        2.77      2.12 o 
  -5  -3   4        0.90        1.57      2.31 o 
  -4  -3   4        8.09        4.33      3.13 o 
  -3  -3   4      129.90      139.27      5.33 o 
  -2  -3   4      260.89      264.11      5.99 o 
  -1  -3   4      313.34      384.72      6.65 o 
   0  -3   4       56.01       48.69      2.49 o 
   1  -3   4       87.99      101.66      3.54 o 
   2  -3   4        5.60        3.20      1.47 o 
   3  -3   4       15.41       20.57      2.57 o 
   4  -3   4        0.00        0.71      1.41 o 
   5  -3   4        1.50        3.44      2.35 o 
  -5  -2   4        1.07        5.58      2.14 o 
  -4  -2   4       57.60       56.60      4.93 o 
  -3  -2   4        4.57        8.71      2.19 o 
  -2  -2   4      544.20      546.58      7.83 o 
  -1  -2   4      546.54      495.68      6.89 o 
   0  -2   4     1780.18     1725.26     21.07 o 
   1  -2   4      667.51      622.29      7.52 o 
   2  -2   4      821.74      916.59     21.16 o 
   3  -2   4       18.78       13.47      2.32 o 
   4  -2   4        1.14        2.00      1.93 o 
   5  -2   4        7.75        1.84      2.66 o 
  -5  -1   4        6.23        8.13      3.38 o 
  -4  -1   4        4.60        3.96      2.04 o 
  -3  -1   4        8.64       10.15      2.08 o 
  -2  -1   4        0.59        1.36      0.71 o 
  -1  -1   4       78.92       44.15      2.34 o 
   0  -1   4       38.68       31.74      2.48 o 
   1  -1   4       34.67       23.25      1.60 o 
   2  -1   4       11.91       13.03      1.66 o 
   3  -1   4        2.71        2.76      1.10 o 
   4  -1   4       65.82       56.43      4.31 o 
   5  -1   4       32.45       22.98      3.37 o 
  -5   0   4        1.25        3.22      2.19 o 
  -4   0   4       20.89       16.44      3.21 o 
  -3   0   4       77.38       91.06      4.14 o 
  -2   0   4       83.01       72.18      3.08 o 
  -1   0   4     1343.58     1357.27     15.40 o 
   0   0   4      647.43      635.91     10.05 o 
   1   0   4      984.74     1120.77      7.15 o 
   2   0   4        1.13        2.06      1.13 o 
   3   0   4        9.02       10.22      2.04 o 
   4   0   4       15.58       20.60      2.86 o 
   5   0   4        0.83        2.09      1.77 o 
  -5   1   4       10.77        7.19      3.64 o 
  -4   1   4       45.22       43.24      4.04 o 
  -3   1   4       51.99       50.84      3.70 o 
  -2   1   4      280.71      235.45      4.90 o 
  -1   1   4      785.33      773.64     12.13 o 
   0   1   4       25.36       32.47      1.55 o 
   1   1   4       33.57       38.74      1.76 o 
   2   1   4      377.97      381.84      8.87 o 
   3   1   4       24.25       27.88      2.56 o 
   4   1   4       23.10       20.81      3.13 o 
   5   1   4       31.36       39.52      4.53 o 
  -5   2   4       10.38        6.54      4.36 o 
  -4   2   4      149.03      116.39      6.19 o 
  -3   2   4       14.81       14.37      1.96 o 
  -2   2   4      736.33      915.68      9.87 o 
  -1   2   4     1394.74     1444.22     13.31 o 
   0   2   4        3.85       15.63      2.04 o 
   1   2   4     1207.63     1162.72     22.62 o 
   2   2   4        3.53        6.15      1.42 o 
   3   2   4       62.66       68.29      3.19 o 
   4   2   4       28.83       32.30      3.41 o 
   5   2   4       15.49       13.84      3.65 o 
  -5   3   4        1.92        1.17      3.36 o 
  -4   3   4       32.14       32.61      4.55 o 
  -3   3   4       13.52       14.12      2.01 o 
  -2   3   4        1.47        1.25      0.97 o 
  -1   3   4      731.16      719.82     11.34 o 
   0   3   4      200.85      164.61      3.22 o 
   1   3   4       64.39       52.97      2.22 o 
   2   3   4       77.10       77.11      2.41 o 
   3   3   4      860.89      954.86      9.95 o 
   4   3   4        9.85        9.24      2.39 o 
   5   3   4       37.01       47.35      4.49 o 
   6   3   4        5.81        4.89      2.10 o 
  -5   4   4        1.10        9.02      4.01 o 
  -4   4   4       50.53       40.76      4.35 o 
  -3   4   4       73.28       56.93      3.47 o 
  -2   4   4        0.01        2.12      1.06 o 
  -1   4   4       80.26       56.05      2.92 o 
   1   4   4        1.78       -0.24      0.84 o 
   2   4   4       12.27       16.35      1.75 o 
   3   4   4      318.48      357.39      6.42 o 
   4   4   4      142.12      165.17      6.21 o 
   5   4   4        0.49        3.21      1.84 o 
   6   4   4        1.99       -4.63      4.63 o 
  -5   5   4        0.51        3.20      2.29 o 
  -4   5   4       51.70       60.18      6.45 o 
  -3   5   4      173.83      157.14      6.82 o 
  -2   5   4      206.26      215.67      7.33 o 
  -1   5   4      175.32      157.56      3.90 o 
   0   5   4      102.20       95.64      3.07 o 
   1   5   4       37.32       35.34      2.25 o 
   2   5   4     1257.89     1418.09     13.34 o 
   3   5   4        0.01        2.13      1.77 o 
   4   5   4      104.64      109.73      5.34 o 
   5   5   4       12.53       20.77      3.65 o 
  -4   6   4       51.65       48.49      4.58 o 
  -3   6   4       86.69       83.82      4.79 o 
  -2   6   4        7.27        7.46      1.29 o 
  -1   6   4        0.12        1.17      1.81 o 
   0   6   4       43.86       40.13      2.51 o 
   1   6   4      779.00      857.79      9.73 o 
   2   6   4      238.21      269.43      6.49 o 
   3   6   4        4.86        6.22      3.11 o 
   4   6   4        0.26        2.31      2.35 o 
   5   6   4        0.01       -0.03      1.37 o 
  -4   7   4        8.20        7.02      2.63 o 
  -3   7   4       29.26       42.03      3.89 o 
  -2   7   4        0.16        2.74      1.28 o 
  -1   7   4       24.33       14.12      1.64 o 
   0   7   4      967.30     1036.95     10.68 o 
   1   7   4       25.68       23.11      2.23 o 
   2   7   4      346.16      365.11      7.19 o 
   3   7   4        7.32       12.33      2.11 o 
   4   7   4       80.15       92.67      5.10 o 
   5   7   4        0.10        2.26      1.67 o 
  -4   8   4        4.41        4.87      1.76 o 
  -3   8   4        0.04        0.62      1.05 o 
  -2   8   4        1.39        4.17      1.61 o 
  -1   8   4       18.31       16.41      3.69 o 
   0   8   4      146.54      155.31      5.06 o 
   1   8   4      343.04      328.21      7.85 o 
   2   8   4        9.25       13.49      2.21 o 
   3   8   4      121.25       96.07      4.76 o 
   4   8   4        5.61       -0.13      2.14 o 
   5   8   4        0.31        1.00      3.03 o 
  -4   9   4        0.09        6.79      5.59 o 
  -3   9   4       14.01        8.04      2.60 o 
  -2   9   4       22.71       30.95      6.12 o 
  -1   9   4      102.54       99.67      6.79 o 
   0   9   4       14.30       13.11      3.72 o 
   1   9   4        3.47        2.04      1.28 o 
   2   9   4       89.85       86.22      4.50 o 
   3   9   4      264.37      237.46      9.54 o 
   4   9   4        0.03        2.61      1.17 o 
   5   9   4       27.03       28.05      6.10 o 
  -3  10   4        2.85        1.18      2.70 o 
  -2  10   4       10.45        9.41      2.44 o 
  -1  10   4        1.75        5.17      2.26 o 
   0  10   4      133.07      133.94      5.56 o 
   1  10   4       63.97       57.52      4.03 o 
   2  10   4        6.04        5.41      1.73 o 
   3  10   4       93.61       84.69      5.42 o 
   4  10   4       12.84       14.41      3.31 o 
   5  10   4        0.00        0.87      3.25 o 
  -3  11   4        0.11        1.45      2.08 o 
  -2  11   4        0.95        3.27      2.17 o 
  -1  11   4        0.50        2.65      1.76 o 
   0  11   4       24.11       21.59      3.40 o 
   1  11   4       58.27       51.10      4.80 o 
   2  11   4        0.19       -2.71      2.71 o 
   3  11   4        2.04        5.84      3.57 o 
   4  11   4       31.20       34.88      6.31 o 
  -2  12   4       27.10       31.41      5.45 o 
  -1  12   4        8.68        8.61      3.77 o 
   0  12   4       55.54       56.58      7.14 o 
   1  12   4      146.98      147.56     10.17 o 
   2  12   4       26.65       30.58      5.03 o 
   3  12   4        1.09        6.67      2.93 o 
   4  12   4        8.72        9.18      2.74 o 
  -2  13   4        0.25        1.89      2.14 o 
  -1  13   4        2.08        3.14      1.32 o 
   0  13   4       30.78       29.58      6.12 o 
   1  13   4        1.07        4.86      2.21 o 
   2  13   4       19.23       20.16      4.16 o 
   3  13   4       22.75       22.52      7.17 o 
  -1  14   4        0.40        5.03      2.08 o 
   0  14   4        4.96        5.83      3.41 o 
   1  14   4       12.79       11.08      3.96 o 
   2  14   4        0.79        2.98      2.50 o 
   3  14   4       41.89       50.26      7.29 o 
  -1 -12   5        0.02       -1.76      3.36 o 
  -2 -11   5        5.51        6.58      2.56 o 
  -1 -11   5        2.11        4.06      1.77 o 
   0 -11   5        7.80        5.24      2.43 o 
   1 -11   5       10.55       10.89      3.30 o 
  -3 -10   5        6.41        7.39      5.94 o 
  -2 -10   5        1.18       -0.39      3.19 o 
  -1 -10   5        2.69        4.06      1.70 o 
   0 -10   5      156.85      156.42     13.97 o 
   1 -10   5        9.76        3.52      2.07 o 
   2 -10   5        0.48        3.52      4.39 o 
  -4  -9   5        6.65        9.10      3.42 o 
  -3  -9   5       16.85       19.39      8.86 o 
  -2  -9   5        3.29        2.07      2.16 o 
  -1  -9   5       23.42       25.55      6.47 o 
   0  -9   5       39.86       41.44      6.03 o 
   1  -9   5       31.71       38.07      5.73 o 
   2  -9   5        3.52        5.91      4.71 o 
   3  -9   5        0.10        1.79      2.96 o 
  -4  -8   5        1.12       11.17      6.02 o 
  -3  -8   5        2.83        4.33      2.52 o 
  -2  -8   5       35.43       36.74      8.05 o 
  -1  -8   5      108.54      123.42      8.36 o 
   0  -8   5       43.11       48.29      6.37 o 
   1  -8   5       29.91       34.32      5.50 o 
   3  -8   5        1.15        0.60      4.87 o 
  -4  -7   5        0.31        3.01      2.06 o 
  -3  -7   5        0.00       -0.85      4.37 o 
  -2  -7   5      116.44      123.98      8.99 o 
  -1  -7   5       66.52       71.55      5.17 o 
   0  -7   5        2.19        1.23      1.54 o 
   1  -7   5       28.33       38.83      7.21 o 
   2  -7   5        0.33        2.35      3.03 o 
   3  -7   5        0.00        3.40      3.22 o 
   4  -7   5        3.06        2.90      1.69 o 
  -5  -6   5        0.93        1.59      3.63 o 
  -4  -6   5        0.64        5.05      4.23 o 
  -3  -6   5        3.84        4.30      2.50 o 
  -2  -6   5      171.29      181.49      6.50 o 
  -1  -6   5        0.36        0.48      3.32 o 
   0  -6   5      116.82      101.30      5.99 o 
   1  -6   5        1.00        5.30      8.06 o 
   2  -6   5       15.69       21.51      3.27 o 
   3  -6   5        1.64        3.06      2.18 o 
   4  -6   5        1.70        0.69      2.17 o 
  -5  -5   5       11.48       14.27      3.65 o 
  -4  -5   5       31.84       35.12      5.26 o 
  -3  -5   5       38.19       44.64      4.55 o 
  -2  -5   5       16.25       17.30      2.34 o 
  -1  -5   5        2.01        0.30      1.47 o 
   0  -5   5       27.86       32.28      3.28 o 
   1  -5   5       62.45       57.66      4.04 o 
   2  -5   5        7.75        3.44      2.04 o 
   3  -5   5       37.33       35.16      3.86 o 
   4  -5   5       11.72       12.38      3.41 o 
  -5  -4   5        4.53        2.92      2.63 o 
  -4  -4   5        2.58        4.48      1.75 o 
  -3  -4   5       28.28       32.11      3.22 o 
  -2  -4   5       37.69       36.54      3.15 o 
  -1  -4   5      257.39      242.33     10.24 o 
   0  -4   5      348.19      347.39      8.39 o 
   1  -4   5        9.27       13.08      1.92 o 
   2  -4   5        2.69        3.50      1.71 o 
   3  -4   5      128.36      135.81      7.21 o 
   4  -4   5        1.68        1.27      1.12 o 
   5  -4   5        3.96        8.80      4.50 o 
  -5  -3   5       14.03       26.40      5.80 o 
  -4  -3   5        5.74        5.76      2.62 o 
  -3  -3   5        4.61        4.78      2.10 o 
  -2  -3   5       26.15       23.19      2.34 o 
  -1  -3   5      108.09      127.51      4.07 o 
   0  -3   5        9.38       10.31      1.52 o 
   1  -3   5      149.04      160.00      4.59 o 
   2  -3   5      112.96      131.86      4.52 o 
   3  -3   5       42.95       40.79      3.76 o 
   4  -3   5        3.03        5.88      2.39 o 
   5  -3   5        0.12       -0.17      3.43 o 
  -5  -2   5        4.17        3.15      2.80 o 
  -4  -2   5        1.43       -0.37      2.23 o 
  -3  -2   5       10.78       12.41      1.97 o 
  -2  -2   5       87.74       80.75      3.89 o 
  -1  -2   5      760.72      836.61      9.63 o 
   0  -2   5     1602.87     1687.35     14.07 o 
   1  -2   5     1353.22     1429.80     13.68 o 
   2  -2   5      200.94      193.29      4.98 o 
   3  -2   5        4.03        5.65      1.94 o 
   4  -2   5       22.04       14.83      2.46 o 
   5  -2   5        5.61        7.46      3.29 o 
  -5  -1   5        7.36        8.09      3.36 o 
  -4  -1   5       28.81       24.31      3.30 o 
  -3  -1   5       26.81       35.29      3.11 o 
  -2  -1   5      300.30      404.62      8.12 o 
  -1  -1   5      171.31      190.24      4.07 o 
   0  -1   5      131.77      168.30      5.33 o 
   1  -1   5       16.14       20.12      1.55 o 
   2  -1   5       25.58       23.82      1.81 o 
   3  -1   5       12.27       12.85      1.71 o 
   4  -1   5       25.61       23.73      2.94 o 
   5  -1   5        7.74        3.38      1.79 o 
  -5   0   5        2.16        1.21      2.36 o 
  -4   0   5        5.43        4.42      2.37 o 
  -3   0   5       48.96       40.44      3.01 o 
  -2   0   5     1984.99     2121.89     16.55 o 
  -1   0   5       14.68       12.45      1.48 o 
   0   0   5      532.16      450.43      6.72 o 
   1   0   5       39.15       46.23      2.40 o 
   2   0   5      497.01      505.13      7.90 o 
   3   0   5       30.11       34.24      2.99 o 
   4   0   5        0.08        2.55      1.26 o 
   5   0   5        2.31        9.47      3.71 o 
  -5   1   5       10.42        9.78      2.79 o 
  -4   1   5        0.59        2.35      1.67 o 
  -3   1   5        1.76        3.79      1.22 o 
  -2   1   5       83.81      107.75      4.25 o 
  -1   1   5      461.80      442.87      8.35 o 
   0   1   5        7.17        0.67      0.58 o 
   1   1   5       18.17       22.01      1.04 o 
   2   1   5       47.70       61.00      2.70 o 
   3   1   5        4.80        4.78      1.85 o 
   4   1   5       17.37       12.28      2.28 o 
   5   1   5        1.67        2.55      1.23 o 
  -5   2   5        0.70        1.40      3.86 o 
  -4   2   5        4.53        5.90      2.45 o 
  -3   2   5       34.16       35.60      2.88 o 
  -2   2   5       40.79       41.63      2.36 o 
  -1   2   5     1129.02     1092.33      8.98 o 
   0   2   5     3717.98     3276.47     19.52 o 
   1   2   5      324.20      338.87      7.33 o 
   2   2   5      121.60      106.17      2.19 o 
   3   2   5       14.70       18.50      1.84 o 
   4   2   5       47.35       55.61      5.48 o 
   5   2   5       16.00       14.34      2.15 o 
  -5   3   5        1.81        4.68      2.92 o 
  -4   3   5       39.97       29.40      3.16 o 
  -3   3   5      128.50      113.80      4.41 o 
  -2   3   5      468.23      512.49     13.42 o 
  -1   3   5      726.25      744.15     11.05 o 
   0   3   5      232.91      238.59      3.38 o 
   1   3   5        7.93        9.58      1.06 o 
   2   3   5      127.85      104.14      2.85 o 
   3   3   5        3.07        2.22      0.81 o 
   4   3   5       35.45       35.60      3.66 o 
   5   3   5        1.38        6.19      4.44 o 
  -5   4   5        6.85        0.18      3.43 o 
  -4   4   5       34.69       33.34      4.32 o 
  -3   4   5        0.23        3.30      1.98 o 
  -2   4   5        8.44        9.90      1.51 o 
  -1   4   5     1187.14     1169.66     11.42 o 
   0   4   5      646.62      636.14      6.08 o 
   1   4   5     1247.58     1253.50     12.75 o 
   2   4   5        0.01       -0.35      0.73 o 
   3   4   5      498.15      523.78      7.15 o 
   4   4   5       14.14       14.34      2.65 o 
   5   4   5       35.18       38.79      4.02 o 
  -5   5   5        0.07       -1.60      2.28 o 
  -4   5   5       17.18       16.81      3.73 o 
  -3   5   5       30.29       24.17      2.60 o 
  -2   5   5        0.32        2.20      0.87 o 
  -1   5   5        1.38        3.72      1.26 o 
   0   5   5      472.44      447.64      7.94 o 
   1   5   5      177.61      170.21      3.89 o 
   2   5   5      918.55     1054.73      9.26 o 
   3   5   5       29.07       23.14      2.31 o 
   4   5   5        0.41        2.44      2.20 o 
   5   5   5        2.50        1.57      1.82 o 
  -4   6   5        3.20        4.25      2.17 o 
  -3   6   5        0.18        0.52      1.03 o 
  -2   6   5      125.84      153.53      6.60 o 
  -1   6   5       34.20       46.07      2.68 o 
   0   6   5      847.00      920.59     15.99 o 
   1   6   5      251.86      262.52      5.42 o 
   2   6   5      404.66      400.14      8.86 o 
   3   6   5       14.17        9.16      1.79 o 
   4   6   5       22.47       25.00      3.12 o 
   5   6   5        0.09        1.62      1.43 o 
  -4   7   5       11.96       10.06      2.42 o 
  -3   7   5       19.25       17.86      5.16 o 
  -2   7   5       45.62       55.82      3.56 o 
  -1   7   5        5.19        4.27      1.40 o 
   0   7   5       11.09       13.39      1.70 o 
   1   7   5        0.77        1.13      1.63 o 
   2   7   5       42.18       50.86      3.49 o 
   3   7   5        1.31        2.68      1.25 o 
   4   7   5        3.16        5.64      1.88 o 
   5   7   5        3.13        7.19      2.59 o 
  -4   8   5       11.16       10.54      6.32 o 
  -3   8   5       26.43       29.55      5.29 o 
  -2   8   5       16.81       20.50      3.02 o 
  -1   8   5        5.95       11.38      1.91 o 
   0   8   5        0.01        0.66      1.19 o 
   1   8   5      130.85      137.81      4.72 o 
   2   8   5        2.32        2.02      1.27 o 
   3   8   5      183.85      216.82      6.52 o 
   4   8   5       18.33       16.72      2.84 o 
   5   8   5        5.56        7.20      3.33 o 
  -4   9   5       15.53        7.12     10.53 o 
  -3   9   5       13.63       13.72      2.95 o 
  -2   9   5       22.16       26.99      3.44 o 
  -1   9   5       17.56       20.26      2.45 o 
   0   9   5       63.96       68.27      4.25 o 
   1   9   5       79.84       76.78      4.18 o 
   2   9   5      116.36       90.84      4.48 o 
   3   9   5       29.80       31.05      3.55 o 
   4   9   5        0.57        1.69      1.66 o 
   5   9   5        1.39       11.05      4.66 o 
  -3  10   5        0.00        0.07      1.41 o 
  -2  10   5        0.03       -0.48      1.99 o 
  -1  10   5        0.86        1.94      1.38 o 
   0  10   5      106.42      108.80      5.98 o 
   1  10   5      131.04      129.69      6.11 o 
   2  10   5       18.45       25.35      2.95 o 
   3  10   5       39.74       50.79      4.41 o 
   4  10   5        0.80        0.83      1.47 o 
   5  10   5       45.74       56.01      8.05 o 
  -3  11   5        1.01        1.24      3.60 o 
  -2  11   5        6.59        3.11      6.68 o 
  -1  11   5       75.24       72.06      5.47 o 
   0  11   5        0.88       -0.07      1.99 o 
   1  11   5        7.80        3.30      1.25 o 
   2  11   5      128.19      118.96      8.36 o 
   3  11   5       30.19       44.57      5.93 o 
   4  11   5        1.86        1.29      2.26 o 
  -2  12   5        0.18        2.69      2.62 o 
  -1  12   5       29.87       37.87      4.42 o 
   0  12   5        2.17        1.42      1.74 o 
   1  12   5        2.61        3.93      1.87 o 
   2  12   5        9.67        7.30      2.46 o 
   3  12   5        0.44        2.69      1.87 o 
   4  12   5       42.25       39.41      6.29 o 
  -2  13   5        0.01        1.88      2.22 o 
  -1  13   5       15.88       10.63      3.53 o 
   0  13   5       23.32       22.13      4.37 o 
   1  13   5        0.04        3.73      1.97 o 
   2  13   5       34.16       38.86      5.89 o 
   3  13   5       11.46        5.82      5.07 o 
  -1  14   5        7.22        7.49      3.48 o 
   0  14   5        0.12        0.72      2.69 o 
   1  14   5        0.06        3.74      2.31 o 
   2  14   5        8.61        9.61      3.94 o 
   3  14   5        6.87        7.82      2.78 o 
   1  15   5        1.62        4.57      6.40 o 
  -2 -11   6        3.61        6.99      2.87 o 
  -1 -11   6       27.56       32.89      6.01 o 
   0 -11   6        1.38        7.17      2.56 o 
   1 -11   6        1.29       -1.09      4.18 o 
  -3 -10   6        2.38        0.22      3.35 o 
  -2 -10   6        6.33        5.15      3.87 o 
  -1 -10   6       21.58       24.74      4.65 o 
   0 -10   6       16.51       12.91      4.83 o 
   1 -10   6       16.65       17.79      3.92 o 
   2 -10   6        6.18        9.67      3.69 o 
  -3  -9   6        1.27        0.91      2.51 o 
  -2  -9   6       13.32       14.36      9.23 o 
  -1  -9   6        4.08        2.88      2.18 o 
   0  -9   6       14.50       18.53      4.14 o 
   1  -9   6        3.08        2.69      2.35 o 
   2  -9   6        0.16        4.79      3.53 o 
  -4  -8   6        3.53        4.75      4.07 o 
  -3  -8   6        7.31        2.76      4.01 o 
  -2  -8   6      144.61      172.70     14.21 o 
  -1  -8   6       80.91       77.13      7.06 o 
   0  -8   6       38.73       43.79      8.10 o 
   1  -8   6        6.00        4.21      2.61 o 
   2  -8   6        0.49        3.71      2.54 o 
   3  -8   6        3.28        1.92      2.80 o 
  -4  -7   6        0.52        0.59      2.50 o 
  -3  -7   6        9.85        9.43      2.83 o 
  -2  -7   6      164.37      157.55      9.22 o 
  -1  -7   6       33.06       32.44      5.18 o 
   0  -7   6       54.96       56.46      6.49 o 
   1  -7   6       64.48       71.19     10.62 o 
   2  -7   6        1.44        0.12      3.10 o 
   3  -7   6        7.45        7.68      2.92 o 
  -4  -6   6        7.77        6.35      4.54 o 
  -3  -6   6       61.94       51.69      6.06 o 
  -2  -6   6       54.76       52.65      5.50 o 
  -1  -6   6       50.18       40.91      3.29 o 
   0  -6   6        5.39        4.04      1.25 o 
   1  -6   6        0.26        0.28      3.55 o 
   2  -6   6        4.50        5.29      2.69 o 
   3  -6   6        0.46        1.45      2.84 o 
   4  -6   6        0.00       -0.42      2.62 o 
  -5  -5   6        2.35        1.38      2.48 o 
  -4  -5   6       38.95       40.56      5.88 o 
  -3  -5   6        2.05        1.62      2.07 o 
  -2  -5   6        2.38        2.22      1.39 o 
  -1  -5   6      206.00      260.65      8.10 o 
   0  -5   6       76.54       86.77      4.34 o 
   1  -5   6        3.48        5.86      1.75 o 
   2  -5   6        3.97        5.21      2.66 o 
   3  -5   6       33.68       37.98      5.28 o 
   4  -5   6       30.98       22.04      4.78 o 
  -5  -4   6        0.64        6.14      3.31 o 
  -4  -4   6        4.67        6.39      2.59 o 
  -3  -4   6        7.97        7.63      3.54 o 
  -2  -4   6      124.05      140.59      6.00 o 
  -1  -4   6       51.69       37.69      3.31 o 
   0  -4   6       48.28       58.03      3.49 o 
   1  -4   6        0.81        3.48      3.31 o 
   2  -4   6       19.19       18.49      2.59 o 
   3  -4   6       18.46       23.32      3.11 o 
   4  -4   6        1.16        0.15      1.58 o 
  -5  -3   6        7.92        6.20      2.62 o 
  -4  -3   6        2.64        2.62      4.25 o 
  -3  -3   6       41.65       38.79      3.59 o 
  -2  -3   6        0.34        2.73      1.04 o 
  -1  -3   6       20.93       21.34      2.11 o 
   0  -3   6        0.86        1.39      1.35 o 
   1  -3   6      433.09      466.32      7.72 o 
   2  -3   6       69.99       79.18      3.91 o 
   3  -3   6       43.05       45.25      3.73 o 
   4  -3   6        0.19        0.59      1.20 o 
   5  -3   6        0.00        2.19      1.36 o 
  -5  -2   6        3.56        1.14      2.76 o 
  -4  -2   6        7.85        6.36      1.76 o 
  -3  -2   6        1.70        1.49      1.32 o 
  -2  -2   6       12.50       21.30      2.24 o 
  -1  -2   6      362.42      371.96      7.46 o 
   0  -2   6     1328.89     1270.00     23.32 o 
   1  -2   6        2.85        4.39      1.61 o 
   2  -2   6       66.64       60.01      3.23 o 
   3  -2   6        6.27        7.18      1.72 o 
   4  -2   6       17.04       18.83      4.00 o 
   5  -2   6        0.68       -1.57      2.42 o 
  -5  -1   6       14.31       23.90     10.02 o 
  -4  -1   6        9.62       10.37      2.46 o 
  -3  -1   6        3.01        3.85      2.63 o 
  -2  -1   6        2.45        2.16      0.84 o 
  -1  -1   6      339.93      385.21      6.16 o 
   0  -1   6      784.33      845.31     13.77 o 
   1  -1   6      109.94      132.10      3.46 o 
   2  -1   6       75.25       91.94      3.45 o 
   3  -1   6        0.07        0.87      1.41 o 
   4  -1   6        2.71        4.89      1.44 o 
   5  -1   6        2.99        3.26      2.36 o 
  -5   0   6        2.73        1.99      2.60 o 
  -4   0   6        8.47        6.52      2.49 o 
  -3   0   6        2.73        6.91      1.83 o 
  -2   0   6        2.10        1.88      1.00 o 
  -1   0   6      126.40      115.83      3.23 o 
   0   0   6      449.21      495.22     12.57 o 
   1   0   6      225.62      249.10      5.12 o 
   2   0   6      137.97      139.89      3.40 o 
   3   0   6       44.48       50.60      2.90 o 
   4   0   6       10.23        8.57      1.76 o 
   5   0   6       22.95       24.34      4.53 o 
  -5   1   6        1.38        4.19      2.35 o 
  -4   1   6       26.43       32.83      3.27 o 
  -3   1   6       39.39       40.85      3.09 o 
  -2   1   6      226.34      307.30      5.60 o 
  -1   1   6       85.44       61.43      3.26 o 
   0   1   6       82.93       86.19      2.38 o 
   1   1   6        0.04        1.59      0.82 o 
   2   1   6        0.10        1.26      0.96 o 
   3   1   6       97.40       91.85      3.31 o 
   4   1   6        2.00        1.91      1.52 o 
   5   1   6        9.16        1.72      1.52 o 
  -5   2   6        0.29        2.55      3.33 o 
  -4   2   6        2.72        3.52      1.54 o 
  -3   2   6       66.02       75.09      3.74 o 
  -2   2   6      191.58      242.13      4.61 o 
  -1   2   6      105.38      147.57      2.48 o 
   0   2   6     1328.74     1410.08     10.49 o 
   1   2   6       23.82       16.67      1.48 o 
   2   2   6      328.65      301.92      8.59 o 
   3   2   6       61.40       62.86      3.35 o 
   4   2   6      203.81      219.36      8.04 o 
   5   2   6       14.84       28.98     11.76 o 
  -5   3   6        1.03        1.82      4.39 o 
  -4   3   6        3.07        0.86      4.13 o 
  -3   3   6        6.24        4.46      1.20 o 
  -2   3   6        0.31        0.69      1.08 o 
  -1   3   6       34.13       24.12      4.32 o 
   0   3   6        9.32       14.76      1.06 o 
   1   3   6      155.85      117.82      2.09 o 
   2   3   6        0.25        1.08      1.73 o 
   3   3   6        0.52        2.54      0.98 o 
   4   3   6       27.46       29.49      2.77 o 
   5   3   6       12.75       11.49      2.99 o 
  -5   4   6        0.33        1.13      4.04 o 
  -4   4   6        2.36        4.24      1.55 o 
  -3   4   6        9.75        9.76      2.04 o 
  -2   4   6        2.71        1.40      1.08 o 
  -1   4   6      293.40      233.51      8.05 o 
   0   4   6       40.46       39.28      1.85 o 
   1   4   6      147.58      118.81      2.64 o 
   2   4   6      272.98      296.48      3.78 o 
   3   4   6      544.78      573.31      6.85 o 
   4   4   6       57.35       65.40      3.67 o 
   5   4   6       15.66       13.49      3.09 o 
  -5   5   6        1.27        0.59      2.20 o 
  -4   5   6        0.13        2.15      1.05 o 
  -3   5   6        1.54        6.59      1.81 o 
  -2   5   6        9.90        6.51      1.96 o 
  -1   5   6       50.01       41.71      1.86 o 
   0   5   6       10.44        9.69      1.23 o 
   1   5   6       84.85       54.23      2.28 o 
   2   5   6       51.33       52.09      2.71 o 
   3   5   6       18.80       12.44      1.95 o 
   4   5   6       27.66       27.13      2.79 o 
   5   5   6       45.03       46.02      5.28 o 
  -4   6   6        0.24        1.94      1.74 o 
  -3   6   6        0.01        2.02      1.06 o 
  -2   6   6       30.35       38.83      2.56 o 
  -1   6   6        1.18        2.39      1.05 o 
   0   6   6        5.78        4.04      1.01 o 
   1   6   6      705.51      741.89      8.55 o 
   2   6   6        1.67        1.80      0.67 o 
   3   6   6       94.49       78.36      3.78 o 
   4   6   6        9.47        9.25      2.13 o 
   5   6   6       50.84       53.16     10.24 o 
  -4   7   6        3.21        1.40      1.39 o 
  -3   7   6        4.54        6.37      1.94 o 
  -2   7   6        0.57        2.01      1.16 o 
  -1   7   6        0.08        0.56      0.99 o 
   0   7   6      117.78      109.22      4.21 o 
   1   7   6        0.03        2.49      0.91 o 
   2   7   6        3.76        3.13      0.73 o 
   3   7   6      100.66      126.22      7.37 o 
   4   7   6       55.06       54.32      3.77 o 
   5   7   6       14.98       14.27      4.39 o 
  -4   8   6        0.65        3.88      2.77 o 
  -3   8   6       42.23       31.51      3.65 o 
  -2   8   6       55.09       56.10      5.20 o 
  -1   8   6       34.76       37.99      2.90 o 
   0   8   6       66.41       62.33      3.89 o 
   1   8   6        0.69        0.27      1.62 o 
   2   8   6      240.81      243.70      6.09 o 
   3   8   6        4.49        2.10      1.44 o 
   4   8   6       74.07       71.02      4.72 o 
   5   8   6        0.06        2.97      1.97 o 
  -4   9   6        0.00        1.58      2.60 o 
  -3   9   6        1.55        2.26      1.37 o 
  -2   9   6        2.06        1.11      0.97 o 
  -1   9   6       36.67       29.45      2.99 o 
   0   9   6        8.66        8.42      1.98 o 
   1   9   6      340.44      364.87      7.54 o 
   2   9   6       29.73       35.96      3.45 o 
   3   9   6       29.12       34.05      3.40 o 
   4   9   6        8.37        4.55      2.90 o 
   5   9   6        0.12        4.47      2.03 o 
  -3  10   6        0.71        2.14      1.84 o 
  -2  10   6        9.72       12.89      2.89 o 
  -1  10   6        5.52        7.54      1.91 o 
   0  10   6       57.46       56.28      5.00 o 
   1  10   6       12.72       12.95      2.22 o 
   2  10   6        1.27        2.90      2.12 o 
   3  10   6       51.15       54.10      4.09 o 
   4  10   6       43.37       36.73      7.78 o 
   5  10   6        4.27        5.75      2.62 o 
  -3  11   6        2.47        6.26      3.98 o 
  -2  11   6        1.20        1.71      2.88 o 
  -1  11   6       18.38       14.01      2.89 o 
   0  11   6       62.29       64.62      4.94 o 
   1  11   6        0.50        0.21      1.88 o 
   2  11   6       29.44       30.60      4.70 o 
   3  11   6        6.82        5.03      1.81 o 
   4  11   6        1.98       -1.95      2.49 o 
  -2  12   6        0.01        3.56      2.11 o 
  -1  12   6        0.03       -0.36      1.60 o 
   0  12   6        3.60        3.66      2.98 o 
   1  12   6       53.30       48.70      5.53 o 
   2  12   6        4.32        6.56      4.27 o 
   3  12   6       76.48       62.32      6.54 o 
   4  12   6        7.27        7.78      2.54 o 
  -2  13   6        4.54        1.51      1.94 o 
  -1  13   6       13.62       15.45      3.36 o 
   0  13   6        4.42        4.91      3.24 o 
   1  13   6        0.43        2.85      2.35 o 
   2  13   6        4.77        6.57      2.46 o 
   3  13   6        0.85        1.20      3.31 o 
  -1  14   6        2.34        6.01      2.43 o 
   0  14   6        5.59        4.64      2.19 o 
   1  14   6        3.23        4.32      3.69 o 
   2  14   6        6.15        7.22      2.68 o 
   3  14   6        0.76        0.69      3.31 o 
   1  15   6        9.29        4.69      4.19 o 
  -1 -11   7        4.75        4.06      2.99 o 
  -2 -10   7        0.01        0.50      2.13 o 
  -1 -10   7        1.28        0.32      5.63 o 
   0 -10   7       31.39       40.28      6.78 o 
   1 -10   7        0.00        0.56      3.02 o 
  -3  -9   7        0.05        4.64      2.30 o 
  -2  -9   7        7.69        1.72      2.70 o 
  -1  -9   7       21.20       20.05      4.41 o 
   0  -9   7       16.48       10.71      3.43 o 
   1  -9   7        0.95        6.95      3.09 o 
   2  -9   7        0.36        1.92      2.37 o 
  -3  -8   7        4.97        9.10      4.10 o 
  -2  -8   7       10.77        8.75      2.16 o 
  -1  -8   7      118.42      110.29      8.74 o 
   0  -8   7        4.81        6.27      4.14 o 
   1  -8   7       11.91       19.06      5.16 o 
   2  -8   7        1.76        0.11      2.45 o 
   3  -8   7        9.35       -3.33      3.33 o 
  -4  -7   7       10.74        8.44      2.94 o 
  -3  -7   7        0.22        1.24      2.99 o 
  -2  -7   7        8.64        8.42      4.17 o 
  -1  -7   7        4.62        2.95      5.03 o 
   0  -7   7        2.10        4.58      4.04 o 
   1  -7   7       15.85       21.64      6.36 o 
   2  -7   7       53.28       61.97      8.51 o 
   3  -7   7       14.57       12.12      5.05 o 
  -4  -6   7       44.06       44.22      6.69 o 
  -3  -6   7       69.47       67.20      7.10 o 
  -2  -6   7        4.63        5.52      2.70 o 
  -1  -6   7        0.10       -0.41      2.16 o 
   0  -6   7        2.33        3.47      1.21 o 
   1  -6   7        5.32       10.43      2.63 o 
   2  -6   7      140.18      160.73      9.90 o 
   3  -6   7       18.96       18.82      4.05 o 
   4  -6   7        1.02        2.78      2.71 o 
  -4  -5   7        8.53       12.22      3.90 o 
  -3  -5   7        1.77        0.89      2.22 o 
  -2  -5   7       44.39       51.94      4.76 o 
  -1  -5   7      125.62      139.04      6.08 o 
   0  -5   7       26.12       29.10      2.80 o 
   1  -5   7       36.95       45.11      6.20 o 
   2  -5   7       46.72       45.91      4.18 o 
   3  -5   7       12.75       11.44      2.94 o 
   4  -5   7        4.11        5.82      2.73 o 
  -5  -4   7        3.77        2.81      3.19 o 
  -4  -4   7        1.99       -2.76      3.13 o 
  -3  -4   7        0.46        4.55      1.52 o 
  -2  -4   7        8.93        6.71      1.18 o 
  -1  -4   7       23.90       22.47      2.52 o 
   0  -4   7       65.34       73.26      3.74 o 
   1  -4   7       29.92       31.03      3.33 o 
   2  -4   7      212.72      222.94      7.50 o 
   3  -4   7      120.86      129.62      6.45 o 
   4  -4   7        0.73        1.56      2.38 o 
  -5  -3   7        1.14        0.52      1.40 o 
  -4  -3   7       11.29       11.16      3.94 o 
  -3  -3   7        4.28        4.74      2.26 o 
  -2  -3   7       15.63       17.74      2.11 o 
  -1  -3   7      125.72      116.96      4.26 o 
   0  -3   7      790.61      867.88     10.56 o 
   1  -3   7        3.60        3.90      1.07 o 
   2  -3   7        5.90        7.25      2.01 o 
   3  -3   7      147.39      136.19      6.10 o 
   4  -3   7        0.26        1.42      1.92 o 
   5  -3   7        4.93        4.51      2.66 o 
  -5  -2   7        2.19        3.42      1.74 o 
  -4  -2   7        1.45        0.36      2.72 o 
  -3  -2   7       31.67       30.70      3.64 o 
  -2  -2   7       34.35       27.00      2.94 o 
  -1  -2   7       64.97       69.19      4.75 o 
   0  -2   7        2.73        0.19      0.91 o 
   1  -2   7        1.24        1.84      1.20 o 
   2  -2   7       44.35       41.31      2.98 o 
   3  -2   7       54.33       55.55      5.58 o 
   4  -2   7        2.01        1.06      1.62 o 
   5  -2   7        6.06        6.85      1.55 o 
  -5  -1   7        0.41        3.99      2.44 o 
  -4  -1   7        1.39        1.54      2.32 o 
  -3  -1   7       16.06       17.40      2.22 o 
  -2  -1   7       72.39       83.98      3.70 o 
  -1  -1   7      336.46      328.62      9.75 o 
   0  -1   7        8.28       18.18      2.09 o 
   1  -1   7       11.50       12.15      1.49 o 
   2  -1   7       11.16       19.21      1.95 o 
   3  -1   7       32.51       33.66      3.31 o 
   4  -1   7       13.21       13.53      2.45 o 
   5  -1   7        3.76        8.45      4.79 o 
  -5   0   7        0.85        2.35      2.09 o 
  -4   0   7       10.49        8.03      2.20 o 
  -3   0   7        8.86        6.39      1.35 o 
  -2   0   7       17.89       13.78      1.67 o 
  -1   0   7       59.80       39.55      2.62 o 
   0   0   7       20.72       25.84      1.81 o 
   1   0   7       65.54       62.49      2.32 o 
   2   0   7      127.29      121.93      3.37 o 
   3   0   7        0.01        2.82      1.20 o 
   4   0   7       10.68        5.65      3.54 o 
   5   0   7        1.96        3.23      2.50 o 
  -5   1   7        0.04        2.16      2.27 o 
  -4   1   7        3.84        2.44      1.62 o 
  -3   1   7       88.67       92.25      6.02 o 
  -2   1   7       73.30       71.95      3.14 o 
  -1   1   7      249.76      236.58      7.48 o 
   0   1   7      232.42      242.00      4.43 o 
   1   1   7     1668.82     1674.15     12.66 o 
   2   1   7      215.66      251.81      5.34 o 
   3   1   7        9.90        6.16      1.17 o 
   4   1   7        5.78        4.13      1.19 o 
   5   1   7       20.88       20.38      3.99 o 
  -5   2   7        0.90        6.73      3.18 o 
  -4   2   7        3.30        6.41      1.71 o 
  -3   2   7       22.22       23.36      2.51 o 
  -2   2   7        9.51       12.22      1.53 o 
  -1   2   7       22.33       12.09      1.06 o 
   0   2   7      407.88      411.56      4.86 o 
   1   2   7      803.14      879.11     14.18 o 
   2   2   7      181.84      186.93      7.18 o 
   3   2   7      148.18      148.53      3.99 o 
   4   2   7        6.36        5.39      1.72 o 
   5   2   7        0.05        1.53      2.11 o 
  -5   3   7        2.59        1.53      1.66 o 
  -4   3   7       14.92        9.96      2.06 o 
  -3   3   7       53.97       56.25      3.42 o 
  -2   3   7      162.23      147.54      6.94 o 
  -1   3   7      155.45      138.43      6.23 o 
   0   3   7      709.04      808.39      8.09 o 
   1   3   7      105.52      124.27      2.24 o 
   2   3   7        2.88        3.18      3.96 o 
   3   3   7       33.71       35.13      1.84 o 
   4   3   7        7.28        8.22      1.79 o 
   5   3   7       19.08       18.30      2.62 o 
  -5   4   7        0.62        4.14      2.64 o 
  -4   4   7        5.07        5.78      2.79 o 
  -3   4   7        0.59        5.05      1.26 o 
  -2   4   7      168.22      186.59      3.87 o 
  -1   4   7      536.97      651.21     33.25 o 
   0   4   7       19.14       18.32      1.22 o 
   1   4   7       12.54       10.21      1.11 o 
   2   4   7       36.98       18.99      1.32 o 
   3   4   7       88.09       95.55      5.47 o 
   4   4   7      133.90      138.15      4.67 o 
   5   4   7       51.60       55.01      5.50 o 
  -4   5   7        6.93       11.26      2.25 o 
  -3   5   7       64.07       57.42      6.03 o 
  -2   5   7       54.76       47.68      2.78 o 
   0   5   7        4.34        1.46      0.65 o 
   1   5   7      402.28      451.03      5.44 o 
   2   5   7      238.97      238.79      4.02 o 
   3   5   7        2.44        2.41      0.98 o 
   4   5   7       51.63       40.28      3.31 o 
   5   5   7       34.13       34.61      4.33 o 
  -4   6   7        8.69       13.41      4.06 o 
  -3   6   7        7.32        4.61      4.51 o 
  -2   6   7       14.43       12.31      2.60 o 
  -1   6   7      240.41      215.63      3.65 o 
   0   6   7       94.69       64.16      2.55 o 
   1   6   7      230.31      262.58      6.09 o 
   2   6   7       51.48       43.65      2.39 o 
   3   6   7       24.54       29.77      2.49 o 
   4   6   7        0.52        1.95      1.54 o 
   5   6   7       22.49       26.00      4.42 o 
  -4   7   7        0.01        3.95      2.75 o 
  -3   7   7        1.04        1.47      1.38 o 
  -2   7   7       53.67       46.45      4.30 o 
  -1   7   7      261.28      324.17      5.43 o 
   0   7   7       36.59       47.21      2.58 o 
   1   7   7        0.64        0.31      0.96 o 
   2   7   7      236.89      252.56      5.49 o 
   3   7   7       51.43       49.22      3.06 o 
   4   7   7        4.39        5.24      2.40 o 
   5   7   7        3.16        2.14      2.10 o 
  -4   8   7        0.75        1.77      2.22 o 
  -3   8   7        0.61        3.47      2.08 o 
  -2   8   7       24.22       14.81      5.88 o 
  -1   8   7        0.97        3.50      1.31 o 
   0   8   7        3.86        4.39      1.32 o 
   1   8   7       28.53       35.12      2.65 o 
   2   8   7      391.83      399.21      7.44 o 
   3   8   7       79.32       94.47      4.13 o 
   4   8   7       87.78       79.68      5.24 o 
   5   8   7       50.64       69.36      6.33 o 
  -4   9   7        3.50       14.75      8.94 o 
  -3   9   7        2.68        3.89      2.32 o 
  -2   9   7       11.69       15.22      3.52 o 
  -1   9   7        0.19        2.21      1.61 o 
   0   9   7      206.97      193.19     10.37 o 
   1   9   7       16.07       17.87      2.42 o 
   2   9   7        0.53        3.07      1.44 o 
   3   9   7        6.69        4.47      1.38 o 
   4   9   7        0.31        3.68      1.32 o 
   5   9   7        0.11        3.27      4.04 o 
  -3  10   7        0.89        4.29      4.70 o 
  -2  10   7        4.05        2.32      1.17 o 
  -1  10   7        3.34        2.85      1.11 o 
   0  10   7       34.05       40.07      3.85 o 
   1  10   7      107.57       90.62      4.62 o 
   2  10   7       29.02       23.58      2.61 o 
   3  10   7       18.52       10.88      7.58 o 
   4  10   7       23.18       27.02      5.39 o 
   5  10   7        0.94        3.21      2.61 o 
  -3  11   7        1.45        3.86      5.11 o 
  -2  11   7       16.13       13.01      3.14 o 
  -1  11   7       50.38       50.28      4.86 o 
   0  11   7       34.12       31.75      3.45 o 
   1  11   7       15.00       11.59      2.26 o 
   2  11   7       13.88        7.84      2.27 o 
   3  11   7        2.58        2.48      1.62 o 
   4  11   7        4.63        2.08      2.78 o 
  -2  12   7       11.83        7.51      2.49 o 
  -1  12   7        0.39        1.23      1.17 o 
   0  12   7        8.24        6.53      2.03 o 
   1  12   7       11.51       13.24     25.57 o 
   2  12   7        1.13        2.30     30.41 o 
   3  12   7       12.94       12.01      3.68 o 
   4  12   7        0.44        3.73      2.62 o 
  -2  13   7       10.45        7.92      3.42 o 
  -1  13   7        0.07        0.71      1.82 o 
   0  13   7        6.99        6.28      2.73 o 
   1  13   7       24.50       23.06      4.21 o 
   2  13   7        3.98        6.16      2.18 o 
   3  13   7       13.13        7.06      3.44 o 
  -1  14   7        5.98        6.98      2.80 o 
   0  14   7        4.11        4.64      2.62 o 
   1  14   7        2.70        3.99      2.52 o 
   2  14   7       16.98       14.79      3.55 o 
   3  14   7        4.74        6.35      3.44 o 
   1  15   7        1.37        3.63      2.32 o 
  -1 -10   8        2.10        3.69      2.78 o 
   0 -10   8       19.68       16.56      5.01 o 
  -2  -9   8        0.39        4.69      3.81 o 
  -1  -9   8       10.57        6.32      2.67 o 
   0  -9   8       32.55       34.58      6.41 o 
   1  -9   8        3.35        2.63      1.75 o 
   2  -9   8        4.34        9.01      4.57 o 
  -3  -8   8        3.65        4.78      3.70 o 
  -2  -8   8        0.03        4.77      2.06 o 
  -1  -8   8       20.07       12.57      4.18 o 
   0  -8   8       20.11       28.53      5.22 o 
   1  -8   8        2.54       -0.87      4.56 o 
   2  -8   8        0.87        5.22     28.90 o 
  -4  -7   8        0.05        2.93      2.46 o 
  -3  -7   8       52.65       43.46      6.47 o 
  -2  -7   8      116.53      115.22      8.84 o 
  -1  -7   8        7.59        7.87      2.53 o 
   0  -7   8        4.70        6.04      2.96 o 
   1  -7   8       67.16       65.35      6.94 o 
   2  -7   8        3.23       14.81     51.97 o 
   3  -7   8        0.85        1.53      4.64 o 
  -4  -6   8        2.44        2.29      2.32 o 
  -3  -6   8        5.01        7.70      4.08 o 
  -2  -6   8       51.14       36.57      8.08 o 
  -1  -6   8       65.01       58.61      6.80 o 
   0  -6   8        2.92        4.45      1.42 o 
   1  -6   8        1.81        8.65      6.68 o 
   2  -6   8       13.37        8.72     12.89 o 
   3  -6   8        5.46        2.68      6.28 o 
  -4  -5   8       15.48       15.67      3.52 o 
  -3  -5   8       35.42       44.51      6.28 o 
  -2  -5   8       26.02       26.48      5.03 o 
  -1  -5   8       14.88       15.43      2.50 o 
   0  -5   8        0.78        2.41      1.47 o 
   1  -5   8      184.09      220.74     28.47 o 
   2  -5   8      145.43      160.27      6.79 o 
   3  -5   8       45.59       49.01      5.86 o 
   4  -5   8        8.10        4.00      1.61 o 
  -4  -4   8       27.43       26.17      4.67 o 
  -3  -4   8       18.25       16.09      2.69 o 
  -2  -4   8       49.55       53.31      8.82 o 
  -1  -4   8        4.46        2.64      0.72 o 
   0  -4   8        8.95       10.47      1.51 o 
   1  -4   8      542.09      618.94     18.41 o 
   2  -4   8      222.04      236.55      7.77 o 
   3  -4   8       14.24        6.57      2.14 o 
   4  -4   8        0.29        2.85      1.78 o 
  -5  -3   8        6.28        2.70      2.58 o 
  -4  -3   8       32.11       33.85      5.32 o 
  -3  -3   8       13.44       12.23      3.22 o 
  -2  -3   8        0.16        1.85      1.05 o 
  -1  -3   8        0.42        0.96      1.49 o 
   0  -3   8       60.79       62.64      3.66 o 
   1  -3   8       52.95       54.14      3.27 o 
   2  -3   8       37.92       45.09      3.46 o 
   3  -3   8       19.50       21.70      2.91 o 
   4  -3   8        2.87        4.56      2.16 o 
  -5  -2   8        3.09        5.78      3.09 o 
  -4  -2   8       44.65       45.49      4.99 o 
  -3  -2   8       48.25       54.67      4.90 o 
  -2  -2   8       51.26       49.66      3.75 o 
  -1  -2   8        0.58        0.25      1.29 o 
   0  -2   8      316.79      382.77      8.50 o 
   1  -2   8       77.16       94.62      3.73 o 
   2  -2   8       79.01       87.75      3.85 o 
   3  -2   8        3.47        4.17      1.42 o 
   4  -2   8        0.07        1.31      1.45 o 
   5  -2   8        1.10        2.12      2.52 o 
  -5  -1   8        2.04        3.46      2.69 o 
  -4  -1   8        0.64        4.13      2.10 o 
  -3  -1   8        0.94        2.83      2.97 o 
  -2  -1   8       77.26       91.14      4.29 o 
  -1  -1   8       12.90       11.13      1.97 o 
   0  -1   8        2.17        1.28      0.84 o 
   1  -1   8        0.60        1.83      0.96 o 
   2  -1   8       55.51       51.82      2.76 o 
   3  -1   8      240.98      246.80      8.09 o 
   4  -1   8        1.32        1.09      1.06 o 
   5  -1   8       10.89        8.87      2.81 o 
  -5   0   8        5.04        6.21      3.45 o 
  -4   0   8       10.48        8.04      2.32 o 
  -3   0   8       11.27       14.37      2.75 o 
  -2   0   8       25.30       14.43      2.12 o 
  -1   0   8      273.78      304.98      9.22 o 
   0   0   8       83.85       78.47      2.91 o 
   1   0   8      175.45      175.29      5.49 o 
   2   0   8      190.08      213.53      4.33 o 
   3   0   8       30.39       30.66      2.29 o 
   4   0   8        0.26        2.27      1.76 o 
   5   0   8       30.20       32.43      6.94 o 
  -5   1   8        0.53       -1.62      2.33 o 
  -4   1   8       10.93       11.54      1.95 o 
  -3   1   8        0.63        3.80      1.66 o 
  -2   1   8       28.27       30.44      2.64 o 
  -1   1   8       14.83       16.99      1.75 o 
   0   1   8      899.66      958.47     17.68 o 
   1   1   8      146.31      211.46      3.85 o 
   2   1   8      342.55      384.96      4.18 o 
   3   1   8       62.38       48.71      3.86 o 
   4   1   8       10.00        8.45      1.65 o 
   5   1   8       30.77       27.09      4.46 o 
  -5   2   8        1.53        5.27      2.92 o 
  -4   2   8        2.33        2.94      1.72 o 
  -3   2   8        0.90        1.06      0.81 o 
  -2   2   8        0.00        0.80      1.01 o 
  -1   2   8       15.18        7.92      1.03 o 
   0   2   8      145.92      127.97      2.95 o 
   1   2   8      465.60      471.07      8.58 o 
   2   2   8       33.82       37.69      3.94 o 
   3   2   8        7.04        7.68      0.93 o 
   4   2   8       45.88       42.70      3.05 o 
   5   2   8       20.84       22.33      7.96 o 
  -5   3   8        1.32       -0.64      2.06 o 
  -4   3   8        0.43        2.42      1.75 o 
  -3   3   8       21.42       33.90      2.98 o 
  -2   3   8        0.00        2.42      0.92 o 
  -1   3   8       18.32       15.06      2.32 o 
   0   3   8     1245.33     1266.21      8.03 o 
   1   3   8       53.15       48.40      1.79 o 
   2   3   8       10.14        8.25      3.01 o 
   3   3   8       29.69       26.46      4.29 o 
   4   3   8      146.16      149.69      4.92 o 
   5   3   8       28.08       30.82      4.24 o 
  -5   4   8        0.03        0.76      3.59 o 
  -4   4   8        4.89        4.07      2.13 o 
  -3   4   8        5.26        3.42      2.20 o 
  -2   4   8       25.36       22.86      2.46 o 
  -1   4   8        9.34       -0.27      4.62 o 
   0   4   8        0.58        1.20      0.87 o 
   1   4   8      503.71      529.23      5.15 o 
   2   4   8      429.01      439.34     16.64 o 
   3   4   8        3.50        2.35      1.64 o 
   4   4   8        0.28        3.42      1.85 o 
   5   4   8        1.79        2.50      2.67 o 
  -4   5   8        2.12        3.47      1.52 o 
  -3   5   8       39.21       34.71      2.80 o 
  -2   5   8      111.31      125.03      4.15 o 
  -1   5   8        1.23       -0.93      2.20 o 
   0   5   8      102.64       83.91      3.31 o 
   1   5   8      231.68      226.03      4.13 o 
   2   5   8       41.24       35.04      2.08 o 
   3   5   8        6.62        4.21      0.89 o 
   4   5   8        3.60        1.90      1.04 o 
   5   5   8       45.08       47.36      8.47 o 
  -4   6   8        3.79        2.93      1.37 o 
  -3   6   8        2.72        3.05      0.97 o 
  -2   6   8       30.20       30.13      2.08 o 
  -1   6   8       98.77       70.99      5.69 o 
   0   6   8       32.76       29.59      1.82 o 
   1   6   8       10.96       12.37      1.51 o 
   2   6   8       20.30       22.58      2.06 o 
   3   6   8      153.85      168.77      4.52 o 
   4   6   8       13.59       11.65      1.53 o 
   5   6   8        6.66        5.65      4.19 o 
  -4   7   8        2.75        0.13      4.69 o 
  -3   7   8        2.70       -0.32      2.72 o 
  -2   7   8        2.44        1.45      1.59 o 
  -1   7   8        0.42        1.29      0.72 o 
   0   7   8       64.05       52.73      2.55 o 
   1   7   8        2.35        4.90      1.02 o 
   2   7   8       32.05       24.84      2.25 o 
   3   7   8      102.22      107.92      4.28 o 
   4   7   8        0.89        1.53      0.75 o 
   5   7   8       44.89       45.17      5.00 o 
  -4   8   8        0.46        3.23      4.65 o 
  -3   8   8        0.62        4.04      2.48 o 
  -2   8   8        3.36        3.90      1.22 o 
  -1   8   8       13.45       14.74      2.12 o 
   0   8   8      126.33      156.67      6.14 o 
   1   8   8      217.91      242.35      7.16 o 
   2   8   8      207.66      219.65      6.22 o 
   3   8   8       19.01       17.76      2.20 o 
   4   8   8        0.04       -0.44      0.95 o 
   5   8   8        2.41        0.50      3.11 o 
  -3   9   8        0.77        1.26      2.64 o 
  -2   9   8        0.17        2.03      0.82 o 
  -1   9   8       30.66       35.19      2.81 o 
   0   9   8       19.25       15.63      2.50 o 
   1   9   8       51.33       47.58      3.50 o 
   2   9   8        4.18        4.68      1.19 o 
   3   9   8       34.82       29.14      2.93 o 
   4   9   8        1.95        5.23      2.71 o 
   5   9   8        5.10        5.50      2.65 o 
  -3  10   8        1.07        5.27      1.84 o 
  -2  10   8        0.49        1.96      1.07 o 
  -1  10   8       12.15       13.24      2.84 o 
   0  10   8      115.41      134.08      8.93 o 
   1  10   8      203.93      204.82      6.35 o 
   2  10   8        7.41       11.22      2.84 o 
   3  10   8       17.92       17.15      2.80 o 
   4  10   8       16.81       19.64      4.02 o 
   5  10   8        3.16        3.88      5.77 o 
  -3  11   8        0.05       -0.38      5.06 o 
  -2  11   8        3.76        5.87      2.95 o 
  -1  11   8        5.74        6.49      1.87 o 
   0  11   8        8.34        9.25      2.18 o 
   1  11   8        5.77        3.45      1.38 o 
   2  11   8       70.72       78.43      4.54 o 
   3  11   8        5.93        0.86      1.40 o 
   4  11   8        4.04        4.90      3.06 o 
  -2  12   8        0.14        1.86      3.74 o 
  -1  12   8       48.59       58.18      4.89 o 
   0  12   8       16.99       10.80      2.92 o 
   1  12   8       10.55       12.30      3.03 o 
   2  12   8       12.61       16.72      3.10 o 
   3  12   8        7.03        4.64      2.76 o 
   4  12   8       14.60       11.06      4.53 o 
  -2  13   8        1.38        1.78      1.78 o 
  -1  13   8        0.58       -1.43      2.43 o 
   0  13   8       32.62       30.03      3.98 o 
   1  13   8        1.07       -0.20      1.72 o 
   2  13   8        3.16        2.73      2.75 o 
   3  13   8       32.62       33.20      5.02 o 
  -1  14   8       12.03        6.52      3.25 o 
   0  14   8        4.49        5.99      2.61 o 
   1  14   8        2.71        2.60      2.87 o 
   2  14   8        2.29        3.52      1.61 o 
   3  14   8        3.87        2.99      1.58 o 
   1  15   8        6.08        8.46      3.24 o 
  -2  -9   9        3.09        4.02      2.97 o 
  -1  -9   9        9.01        9.56      2.86 o 
   0  -9   9       10.18        9.42      3.84 o 
   1  -9   9        2.15        1.17      2.47 o 
  -3  -8   9        3.73        5.77      3.42 o 
  -2  -8   9       32.79       34.48      6.36 o 
  -1  -8   9       39.37       33.55      5.84 o 
   0  -8   9       16.12       13.25      4.20 o 
   1  -8   9        3.42        7.50      3.57 o 
   2  -8   9        0.15        0.26      5.60 o 
  -3  -7   9        1.15        1.23      3.15 o 
  -2  -7   9        3.74        3.90      3.08 o 
  -1  -7   9        0.51       -2.65      2.82 o 
   0  -7   9       18.19       21.44      4.21 o 
   1  -7   9        7.34        4.86      2.14 o 
   2  -7   9        1.01       -0.09     11.18 o 
  -4  -6   9       28.96       19.64      4.56 o 
  -3  -6   9       17.27       15.96      5.03 o 
  -2  -6   9        6.47        5.44      2.35 o 
  -1  -6   9       10.88        7.73      1.68 o 
   0  -6   9        9.15        5.74      4.91 o 
   1  -6   9        4.79        5.20      2.54 o 
   2  -6   9        0.13        5.85      7.23 o 
   3  -6   9       31.96       29.98      5.03 o 
  -4  -5   9       26.99       11.65      3.98 o 
  -3  -5   9       31.91       38.14      5.24 o 
  -2  -5   9       61.03       67.22     13.25 o 
  -1  -5   9        6.52        3.84      2.51 o 
   0  -5   9       10.04        7.35      2.15 o 
   1  -5   9        2.59        2.96      1.89 o 
   2  -5   9       37.72       43.05      4.82 o 
   3  -5   9        2.52        1.70      1.09 o 
  -4  -4   9        0.04        0.87      2.39 o 
  -3  -4   9        3.61        0.58      1.55 o 
  -2  -4   9      114.89      103.12      6.19 o 
  -1  -4   9       56.63       58.19      3.99 o 
   0  -4   9       60.15       65.39      4.01 o 
   1  -4   9      125.99      126.89      5.17 o 
   2  -4   9       13.68        9.91      2.07 o 
   3  -4   9        0.01        1.66      1.77 o 
   4  -4   9       12.41        6.53      3.56 o 
  -4  -3   9        3.96        4.29      1.78 o 
  -3  -3   9        9.99        9.81      2.23 o 
  -2  -3   9        0.73        0.89      1.64 o 
  -1  -3   9        9.97       10.88      2.06 o 
   0  -3   9      189.96      212.63      6.01 o 
   1  -3   9       38.96       45.69      3.46 o 
   2  -3   9        0.40        0.37      1.35 o 
   3  -3   9        1.95        2.53      2.36 o 
   4  -3   9        1.40       -0.38      2.40 o 
  -4  -2   9        4.51        6.05      2.36 o 
  -3  -2   9        0.95       -2.70      2.70 o 
  -2  -2   9       50.97       48.85      3.58 o 
  -1  -2   9      195.94      207.52      6.54 o 
   0  -2   9       22.62       20.79      2.27 o 
   1  -2   9       23.19       18.75      2.10 o 
   2  -2   9       35.23       34.50      2.78 o 
   3  -2   9       16.16       12.70      2.41 o 
   4  -2   9        3.20        3.18      2.28 o 
  -4  -1   9        0.72        0.29      1.88 o 
  -3  -1   9        1.65        3.87      1.54 o 
  -2  -1   9       26.95       32.09      3.98 o 
  -1  -1   9        3.97        2.07      1.04 o 
   0  -1   9       10.95       10.44      1.50 o 
   1  -1   9        5.72        7.25      1.54 o 
   2  -1   9      226.63      263.54      8.26 o 
   3  -1   9      155.11      165.05      7.18 o 
   4  -1   9        0.52        2.91      1.19 o 
   5  -1   9       14.61       10.65      6.63 o 
  -5   0   9        6.65        1.96      3.19 o 
  -4   0   9       11.34       13.57      2.72 o 
  -3   0   9        0.01        2.57      1.69 o 
  -2   0   9       51.18       48.27      3.10 o 
  -1   0   9       36.90       38.74      2.51 o 
   0   0   9      156.01      146.00      3.99 o 
   1   0   9       21.50       19.14      2.79 o 
   2   0   9       64.98       64.45      2.81 o 
   3   0   9      189.32      219.02      9.74 o 
   4   0   9       16.09       22.73      3.12 o 
   5   0   9        1.77       -0.52      4.07 o 
  -5   1   9        0.07        0.57      2.80 o 
  -4   1   9       15.33       13.86      4.11 o 
  -3   1   9        9.23        6.61      1.31 o 
  -2   1   9        3.12        2.62      1.25 o 
  -1   1   9       13.26       11.55      1.41 o 
   0   1   9       24.59       24.86      2.18 o 
   1   1   9        8.81       14.88      1.40 o 
   2   1   9       15.31       18.73      1.61 o 
   3   1   9        0.29        1.24      2.04 o 
   4   1   9        0.00        0.55      0.94 o 
   5   1   9        8.40       14.50      6.55 o 
  -5   2   9        0.10        1.89      3.12 o 
  -4   2   9        4.38        5.67      1.77 o 
  -3   2   9        2.77        3.40      1.26 o 
  -2   2   9        0.45        3.36      1.02 o 
  -1   2   9      176.17      186.82      4.13 o 
   0   2   9      177.86      188.80      4.75 o 
   1   2   9     1055.32     1297.77      9.47 o 
   2   2   9        6.36        7.92      2.93 o 
   3   2   9       50.35       45.17      6.42 o 
   4   2   9        8.37        3.71      1.26 o 
   5   2   9        3.44        1.79      5.15 o 
  -4   3   9        0.69        3.22      3.03 o 
  -3   3   9        4.97        3.14      1.02 o 
  -2   3   9        2.34        3.58      2.00 o 
  -1   3   9        2.65        1.07      0.39 o 
   0   3   9        9.35       14.21      1.40 o 
   1   3   9      206.16      227.25      3.59 o 
   2   3   9        0.29        3.78      2.23 o 
   3   3   9       59.61       70.48      6.34 o 
   4   3   9        2.32        1.69      2.56 o 
   5   3   9       33.39       34.46      8.89 o 
  -4   4   9        2.48        2.07      1.37 o 
  -3   4   9       33.49       37.72      4.58 o 
  -2   4   9      226.54      259.10     10.49 o 
  -1   4   9      235.23      283.71     16.92 o 
   0   4   9      263.74      305.07      3.89 o 
   1   4   9      333.03      394.40      4.80 o 
   2   4   9        1.60        2.98      1.05 o 
   3   4   9       32.27       37.21      5.13 o 
   4   4   9       15.42       12.38      5.98 o 
   5   4   9       14.15       18.57      6.92 o 
  -4   5   9        2.89        4.38      1.84 o 
  -3   5   9       10.43        7.97      1.55 o 
  -2   5   9       16.42       11.31      3.69 o 
  -1   5   9        5.74        2.92      1.69 o 
   0   5   9       45.62       45.02      1.74 o 
   1   5   9       22.16       35.60      1.84 o 
   2   5   9       81.67       67.12      4.85 o 
   3   5   9       36.33       32.91      5.19 o 
   4   5   9      111.96      129.15     11.72 o 
   5   5   9       15.44        9.79      5.57 o 
  -4   6   9        9.73        6.93      2.43 o 
  -3   6   9        0.09        1.02      1.45 o 
  -2   6   9        3.18        6.27      2.83 o 
  -1   6   9        5.69        9.51      2.65 o 
   0   6   9        8.35        7.27      1.03 o 
   1   6   9       37.63       26.37      2.07 o 
   2   6   9        4.38        3.65      0.95 o 
   3   6   9      263.89      293.53     16.43 o 
   4   6   9       32.66       30.07      2.10 o 
   5   6   9        0.45        9.98      5.66 o 
  -4   7   9       17.78       12.94      5.89 o 
  -3   7   9        0.55        1.59      1.98 o 
  -2   7   9        0.45        2.93      0.80 o 
  -1   7   9       11.29       14.36      3.66 o 
   0   7   9       24.65       27.35      2.34 o 
   1   7   9        0.53        2.69      0.85 o 
   2   7   9      224.83      204.08      4.86 o 
   3   7   9       42.93       44.10      2.74 o 
   4   7   9        5.26        3.70      1.27 o 
   5   7   9        2.19        3.84      4.49 o 
  -4   8   9        6.78        2.72      5.53 o 
  -3   8   9        0.08        4.17      0.96 o 
  -2   8   9        0.15        0.84      0.54 o 
  -1   8   9        8.36       11.27      1.56 o 
   0   8   9       60.86       54.04      2.91 o 
   1   8   9      326.63      338.59      6.72 o 
   2   8   9        0.51        1.81      1.24 o 
   3   8   9        8.28        9.19      1.65 o 
   4   8   9        0.01        1.54      2.04 o 
   5   8   9        2.43        3.57      2.38 o 
  -3   9   9        0.04        2.49      1.69 o 
  -2   9   9        0.01        2.35      0.82 o 
  -1   9   9       17.59       14.02      3.05 o 
   0   9   9       36.85       51.89      3.69 o 
   1   9   9      122.71      129.23      4.70 o 
   2   9   9       24.64       29.55      2.78 o 
   3   9   9       16.39       17.62      2.25 o 
   4   9   9        0.04        2.34      1.57 o 
   5   9   9        5.58        3.26      5.14 o 
  -3  10   9        0.33        1.72      1.54 o 
  -2  10   9        2.10        2.52      1.21 o 
  -1  10   9        0.00        1.61      1.08 o 
   0  10   9       46.85       40.54      3.53 o 
   1  10   9       61.96       71.03      3.92 o 
   2  10   9        4.52        5.53      1.51 o 
   3  10   9       13.93       10.73      2.71 o 
   4  10   9        0.61        4.44      2.29 o 
   5  10   9        0.09        4.06      3.02 o 
  -3  11   9        0.53        0.36      4.66 o 
  -2  11   9        2.78        3.75      1.85 o 
  -1  11   9       10.64       13.04      2.30 o 
   0  11   9       37.77       37.62      3.87 o 
   1  11   9        1.82        3.24      1.55 o 
   2  11   9        8.19        7.17      1.96 o 
   3  11   9        4.80        2.25      1.41 o 
   4  11   9       27.21       29.76      4.45 o 
  -2  12   9        0.62        3.03      3.27 o 
  -1  12   9       11.46       14.92      2.85 o 
   0  12   9        3.74        3.18      1.29 o 
   1  12   9       30.33       24.70      4.12 o 
   2  12   9        0.26        2.45      2.20 o 
   3  12   9       19.96       26.47      3.74 o 
   4  12   9       27.08       21.76      4.35 o 
  -1  13   9        1.28        8.14      2.37 o 
   0  13   9        0.05        1.93      2.16 o 
   1  13   9        3.61        4.89      3.37 o 
   2  13   9       11.03        9.42      3.62 o 
   3  13   9        0.39        1.69      4.42 o 
  -1  14   9        1.17        0.49      2.02 o 
   0  14   9        1.11        4.75      2.39 o 
   1  14   9       22.37       30.92     28.10 o 
   2  14   9        0.96        3.48      2.66 o 
   3  14   9       22.57       19.43      6.26 o 
   1  15   9        0.39        4.10      1.86 o 
  -1  -9  10        3.31        4.46      2.59 o 
   0  -9  10        0.00       -4.23      5.21 o 
  -2  -8  10        7.76       -0.81      3.10 o 
  -1  -8  10        8.55        6.84      2.24 o 
   0  -8  10        3.93        1.64      5.80 o 
   1  -8  10       16.41        7.51      3.66 o 
  -3  -7  10        0.48        3.06      2.81 o 
  -2  -7  10       10.71       12.13      3.55 o 
  -1  -7  10       34.34       45.04      7.83 o 
   0  -7  10        2.10        2.96      4.64 o 
   1  -7  10       20.90       25.09      4.69 o 
   2  -7  10        0.00        1.43     11.39 o 
  -3  -6  10       18.60       20.35      5.00 o 
  -2  -6  10       11.58       13.14      8.63 o 
  -1  -6  10       38.04       30.58      4.79 o 
   0  -6  10        7.19        7.19      3.59 o 
   1  -6  10       12.77       14.72      5.02 o 
   2  -6  10       19.43       22.34     20.07 o 
   3  -6  10        2.04      -17.47     17.47 o 
  -4  -5  10        0.01        0.44      3.14 o 
  -3  -5  10       14.40        4.78      2.69 o 
  -2  -5  10        5.73        4.96      2.29 o 
  -1  -5  10       35.24       40.58      5.73 o 
   0  -5  10        0.40        2.07      1.39 o 
   1  -5  10        5.00        5.16      1.71 o 
   2  -5  10       27.48       33.37     13.27 o 
   3  -5  10       13.56       19.88      4.46 o 
  -4  -4  10        1.43        1.27      2.97 o 
  -3  -4  10        1.24        3.38      1.80 o 
  -2  -4  10      106.74       98.18      5.95 o 
  -1  -4  10        0.16        4.69      2.10 o 
   0  -4  10       17.18       23.33      2.85 o 
   1  -4  10       22.74       18.17      2.86 o 
   2  -4  10       18.06       19.92      2.81 o 
   3  -4  10        9.19        6.04      2.23 o 
   4  -4  10        1.72        7.71      3.25 o 
  -4  -3  10        0.58       -2.80      2.80 o 
  -3  -3  10       86.69       83.96      6.59 o 
  -2  -3  10        1.72        3.05      1.54 o 
  -1  -3  10       10.77       17.02      2.59 o 
   0  -3  10      106.52      125.57      5.06 o 
   1  -3  10       40.72       45.85      4.61 o 
   2  -3  10       43.49       54.32      4.06 o 
   3  -3  10        1.51        5.18      1.59 o 
   4  -3  10        1.24        3.00      2.09 o 
  -4  -2  10        4.46       11.96      3.06 o 
  -3  -2  10       29.46       25.12      4.77 o 
  -2  -2  10       50.79       60.43      4.46 o 
  -1  -2  10        1.53        1.46      1.23 o 
   0  -2  10      205.10      207.80      6.58 o 
   1  -2  10       50.37       54.51      3.26 o 
   2  -2  10       75.19       82.81      4.52 o 
   3  -2  10       51.26       55.64      4.08 o 
   4  -2  10        0.06        1.99      1.48 o 
  -4  -1  10       31.45       30.51      5.02 o 
  -3  -1  10       16.69       23.54      3.21 o 
  -2  -1  10      112.96       89.39      4.23 o 
  -1  -1  10      126.63       97.11      4.91 o 
   0  -1  10       25.22       25.72      2.29 o 
   1  -1  10       27.58       25.10      2.34 o 
   2  -1  10      101.28      119.81      4.36 o 
   3  -1  10       55.79       51.82      3.45 o 
   4  -1  10        7.53        3.80      2.24 o 
  -4   0  10       22.52       15.83      2.94 o 
  -3   0  10       11.66        8.93      2.32 o 
  -2   0  10       48.40       58.42      3.56 o 
  -1   0  10        9.88       16.02      2.02 o 
   0   0  10      222.91      223.97      6.72 o 
   1   0  10       60.75       70.86      4.31 o 
   2   0  10      132.14      123.39      4.06 o 
   3   0  10       18.79       19.06      1.92 o 
   4   0  10       14.31       16.06      3.06 o 
   5   0  10        0.57       -2.59      4.52 o 
  -4   1  10        5.12        7.15      2.54 o 
  -3   1  10        1.26        0.96      2.11 o 
  -2   1  10       23.20       13.76      1.74 o 
  -1   1  10       43.38       55.04      2.76 o 
   0   1  10        0.00        1.71      0.92 o 
   1   1  10        5.15        5.81      1.75 o 
   2   1  10       79.97       76.92      2.40 o 
   3   1  10       95.12       98.51     10.29 o 
   4   1  10       11.80       10.35      2.82 o 
   5   1  10        0.44       21.72      9.22 o 
  -4   2  10        0.40        1.27      2.15 o 
  -3   2  10        0.22        0.52      1.27 o 
  -2   2  10       55.58       68.45      3.12 o 
  -1   2  10      235.24      185.60      3.98 o 
   0   2  10       36.49       38.99      2.19 o 
   1   2  10      436.86      445.58      8.49 o 
   2   2  10       23.36       25.92      3.72 o 
   3   2  10      326.90      346.04     12.21 o 
   4   2  10      143.31      173.53     15.03 o 
   5   2  10        9.33       11.01      6.48 o 
  -4   3  10       13.49        8.95      2.74 o 
  -3   3  10        0.19       -0.20      1.34 o 
  -2   3  10        0.02       -0.38      1.58 o 
  -1   3  10      137.17      121.44      3.06 o 
   0   3  10      199.27      237.13      4.16 o 
   1   3  10       64.47       75.71      2.44 o 
   2   3  10        3.77        0.58      3.34 o 
   3   3  10       63.37       57.95      5.49 o 
   4   3  10       52.21       66.93     10.74 o 
   5   3  10        2.33        1.78      4.57 o 
  -4   4  10       12.25        9.25      2.73 o 
  -3   4  10        7.89       11.58      2.30 o 
  -2   4  10       69.68       73.74      6.55 o 
  -1   4  10        0.03        4.52      1.89 o 
   0   4  10      154.48      183.20      3.74 o 
   1   4  10        2.50        1.13      0.81 o 
   2   4  10       55.03       70.01      5.38 o 
   3   4  10      159.06      161.82     12.06 o 
   4   4  10       21.04       18.82      5.90 o 
   5   4  10        1.38       -1.10      4.84 o 
  -4   5  10        3.04       -2.36      5.16 o 
  -3   5  10       14.78       13.80      1.76 o 
  -2   5  10       53.17       56.82      6.11 o 
  -1   5  10       25.15       29.65      3.91 o 
   0   5  10       35.23       30.39      1.50 o 
   1   5  10        0.01        1.93      0.60 o 
   2   5  10       81.13       64.45      5.08 o 
   3   5  10       27.61       25.24      6.35 o 
   4   5  10       19.48       22.35      7.22 o 
   5   5  10        0.77       -0.82      4.68 o 
  -4   6  10        1.87       -4.27      4.95 o 
  -3   6  10       11.35        8.56      6.14 o 
  -2   6  10        7.00        8.03      3.84 o 
  -1   6  10        0.85        3.35      1.31 o 
   0   6  10       31.07       33.93      1.71 o 
   1   6  10        9.48       10.78      2.04 o 
   2   6  10       90.28       96.35      2.32 o 
   3   6  10       71.47       70.96      6.25 o 
   4   6  10       42.52       57.67     10.15 o 
   5   6  10       10.78       17.40      6.04 o 
  -4   7  10        0.51        8.12      6.97 o 
  -3   7  10        0.09        0.46      0.89 o 
  -2   7  10        0.07       -0.56      3.28 o 
  -1   7  10        0.82        6.15      3.37 o 
   0   7  10        0.05        2.23      0.70 o 
   1   7  10      136.27      151.83      3.95 o 
   2   7  10      736.12      844.16     13.68 o 
   3   7  10       15.43       12.95      2.41 o 
   4   7  10       24.24       28.57      7.20 o 
   5   7  10        0.17       -1.40      4.37 o 
  -3   8  10        0.97        7.11      5.82 o 
  -2   8  10        0.15        0.73      4.46 o 
  -1   8  10        4.94        4.82      3.10 o 
   0   8  10       80.24      107.67      5.08 o 
   1   8  10       58.10       63.48      3.26 o 
   2   8  10        6.82        5.53      1.07 o 
   3   8  10      112.20       98.96      3.73 o 
   4   8  10       22.40       21.57      2.21 o 
   5   8  10       15.48       18.60      5.37 o 
  -3   9  10        0.05        0.87      5.02 o 
  -2   9  10        0.64        0.57      0.47 o 
  -1   9  10       30.93       31.75      2.35 o 
   0   9  10       22.94       29.81      2.56 o 
   1   9  10      102.42      117.37      4.50 o 
   2   9  10       60.42       48.83      3.23 o 
   3   9  10       20.49       23.00      2.46 o 
   4   9  10        1.65        1.77      1.15 o 
   5   9  10        4.03        4.23      3.94 o 
  -3  10  10        0.22       -0.73      4.71 o 
  -2  10  10        2.77        1.53      1.40 o 
  -1  10  10        1.35        1.94      0.86 o 
   0  10  10        3.90        4.44      2.28 o 
   1  10  10       18.16       19.16      2.46 o 
   2  10  10        3.98        8.16      1.65 o 
   3  10  10       22.63       16.27      4.33 o 
   4  10  10        7.38        9.65      2.97 o 
  -2  11  10        3.99        3.63      1.98 o 
  -1  11  10        5.59        4.19      2.89 o 
   0  11  10       32.56       23.86      4.80 o 
   1  11  10       18.77       15.62      2.30 o 
   2  11  10        0.13        0.46      1.43 o 
   3  11  10       19.52       18.52      4.29 o 
   4  11  10        1.01        0.85      1.47 o 
  -2  12  10        0.17        4.10      4.89 o 
  -1  12  10        0.21        2.92      2.05 o 
   0  12  10        2.96        3.60      1.39 o 
   1  12  10        4.52        4.31      1.26 o 
   2  12  10       15.30       16.85      4.37 o 
   3  12  10        0.53        0.92      1.58 o 
   4  12  10       15.68       11.56      3.98 o 
  -1  13  10        2.69        1.19      1.97 o 
   0  13  10        2.41        2.01      1.25 o 
   1  13  10        4.48        5.85      1.99 o 
   2  13  10       25.66       28.86      4.81 o 
   3  13  10        1.52        2.62      2.75 o 
   0  14  10        2.29        2.84      3.20 o 
   1  14  10        1.17        3.60      2.34 o 
   2  14  10        3.41        3.32      2.03 o 
   3  14  10       14.26       23.71      7.13 o 
  -1  -8  11        5.99       10.17      3.26 o 
   0  -8  11        1.18        4.45      1.54 o 
  -2  -7  11        7.84        8.98      3.63 o 
  -1  -7  11        9.49       15.05      4.42 o 
   0  -7  11        0.01        2.34      2.09 o 
   1  -7  11        0.11        0.32      2.38 o 
   2  -7  11        0.94        5.10      2.77 o 
  -3  -6  11        0.76        2.72      4.21 o 
  -2  -6  11        0.65        1.67      2.55 o 
  -1  -6  11        8.38       11.82      3.87 o 
   0  -6  11       19.23       15.47      2.99 o 
   1  -6  11        0.97        4.51      2.66 o 
   2  -6  11        1.95       -0.53      3.13 o 
  -3  -5  11       15.85        9.05      3.08 o 
  -2  -5  11       15.45       16.10      3.61 o 
  -1  -5  11        5.45        3.42      2.01 o 
   0  -5  11        5.00        6.56      2.38 o 
   1  -5  11       47.03       52.67     10.72 o 
   2  -5  11       24.47       24.18      5.44 o 
   3  -5  11        2.10        3.20      1.68 o 
  -3  -4  11       21.25       24.72      4.76 o 
  -2  -4  11        7.90        5.97      4.05 o 
  -1  -4  11        1.52        3.53      2.13 o 
   0  -4  11        7.04        4.29      1.37 o 
   1  -4  11      148.63      147.15     11.95 o 
   2  -4  11       28.56       28.85      5.32 o 
   3  -4  11        2.74        3.29      2.45 o 
  -4  -3  11        1.10        1.36      4.01 o 
  -3  -3  11        2.37        3.09      1.72 o 
  -2  -3  11       66.50       64.91      6.55 o 
  -1  -3  11       21.00       15.72      2.40 o 
   0  -3  11        0.24        3.35      1.24 o 
   1  -3  11       45.84       66.37      4.58 o 
   2  -3  11        8.92        8.40      2.40 o 
   3  -3  11        4.35        5.21      2.44 o 
   4  -3  11        7.30        3.06      2.76 o 
  -4  -2  11        0.88       -1.20      2.51 o 
  -3  -2  11       54.41       47.27      6.12 o 
  -2  -2  11      195.54      214.54      9.29 o 
  -1  -2  11      119.78      137.39      5.05 o 
   0  -2  11       28.11       36.73      3.03 o 
   1  -2  11       65.36       68.29      4.84 o 
   2  -2  11       68.36       70.80      4.22 o 
   3  -2  11        1.39        2.57      1.38 o 
   4  -2  11        0.04        5.63      3.79 o 
  -4  -1  11        5.50        5.84      2.33 o 
  -3  -1  11        8.53        4.11      1.29 o 
  -2  -1  11      200.24      205.86      7.13 o 
  -1  -1  11      278.83      292.06      6.80 o 
   0  -1  11       14.61       14.33      2.07 o 
   1  -1  11       25.25       38.30      4.26 o 
   2  -1  11       36.31       29.86      2.51 o 
   3  -1  11       16.51       13.69      3.64 o 
   4  -1  11       14.82       14.92      5.16 o 
  -4   0  11        0.57        4.20      2.89 o 
  -3   0  11       10.97        4.92      1.32 o 
  -2   0  11       22.36       23.24      2.53 o 
  -1   0  11        1.13       -0.52      1.06 o 
   0   0  11       12.01       17.93      1.98 o 
   1   0  11       13.42       17.70      1.82 o 
   2   0  11        1.00        2.22      0.99 o 
   3   0  11       12.31       12.47      1.61 o 
   4   0  11       21.93       29.54      7.23 o 
  -4   1  11        2.37        0.93      0.96 o 
  -3   1  11       17.32       15.07      3.44 o 
  -2   1  11       71.02       82.78      5.22 o 
  -1   1  11       10.46       10.15      1.49 o 
   0   1  11       26.17       31.70      2.28 o 
   1   1  11       11.73        9.45      1.22 o 
   2   1  11       12.13        7.41      0.97 o 
   3   1  11      259.83      256.76     14.79 o 
   4   1  11       27.26       18.48      4.65 o 
   5   1  11        3.92        1.43      1.65 o 
  -4   2  11       11.45        5.29      1.97 o 
  -3   2  11       24.78       24.26      2.52 o 
  -2   2  11       42.05       44.95      2.62 o 
  -1   2  11       16.72       13.43      1.42 o 
   0   2  11        2.93        4.61      1.53 o 
   1   2  11       58.37       72.17      2.84 o 
   2   2  11       10.95        7.39      2.12 o 
   3   2  11      178.91      204.46     13.90 o 
   4   2  11        2.96        7.94      4.77 o 
   5   2  11        0.35       -2.16      4.48 o 
  -4   3  11       17.52       16.39      3.48 o 
  -3   3  11       51.20       50.48      3.37 o 
  -2   3  11       50.03       49.79      2.58 o 
  -1   3  11       51.58       75.06      2.36 o 
   0   3  11        1.01        3.79      0.84 o 
   1   3  11       51.47       53.46      2.36 o 
   2   3  11        1.54        3.39      1.67 o 
   3   3  11       20.74       22.01      4.61 o 
   4   3  11       19.04        8.26      5.09 o 
   5   3  11       11.02        6.31      5.47 o 
  -4   4  11        5.92        5.02      3.30 o 
  -3   4  11       41.98       42.92      3.84 o 
  -2   4  11        0.52        4.94      2.69 o 
  -1   4  11       75.46       66.45      5.25 o 
   0   4  11        5.17        3.47      1.33 o 
   1   4  11       11.11        9.14      1.22 o 
   2   4  11       28.78       20.82      3.37 o 
   3   4  11      118.57      115.36      7.89 o 
   4   4  11       75.44       88.87     11.96 o 
   5   4  11       21.89       23.55      7.73 o 
  -4   5  11        2.84        1.21      5.54 o 
  -3   5  11        9.93       12.12      4.69 o 
  -2   5  11       19.69       16.55      3.20 o 
  -1   5  11       13.63       23.37      3.91 o 
   0   5  11       48.69       32.68      2.31 o 
   1   5  11       23.44       23.37      2.00 o 
   2   5  11        0.29        3.94      3.66 o 
   3   5  11      142.20      137.36      8.39 o 
   4   5  11      184.11      213.27     15.60 o 
   5   5  11        0.57        1.25      4.53 o 
  -4   6  11        0.12        3.93      5.93 o 
  -3   6  11       61.01       72.11     12.07 o 
  -2   6  11        0.51        6.46      2.67 o 
  -1   6  11        1.40        3.74      2.45 o 
   0   6  11       11.31        4.92      0.79 o 
   1   6  11       10.38       12.16      1.49 o 
   2   6  11      173.60      176.64      8.20 o 
   3   6  11      772.66      846.89     17.53 o 
   4   6  11       27.79       35.86      7.73 o 
   5   6  11        1.11        4.87      3.99 o 
  -4   7  11        2.67        3.41      4.90 o 
  -3   7  11       17.08       10.17      3.90 o 
  -2   7  11        1.32       -4.15      4.15 o 
  -1   7  11        0.04        3.38      1.88 o 
   0   7  11        5.50        1.09      0.62 o 
   1   7  11       19.74       20.20      2.17 o 
   2   7  11       58.21       58.78      2.58 o 
   3   7  11      172.81      181.03      8.66 o 
   4   7  11        4.02       10.61      5.78 o 
   5   7  11        7.07        4.53      3.20 o 
  -3   8  11        1.47        3.50      3.68 o 
  -2   8  11        2.00       -2.03      4.17 o 
  -1   8  11        1.36       -0.60      2.61 o 
   0   8  11       93.22       99.37      3.06 o 
   1   8  11      179.17      198.27      4.90 o 
   2   8  11       98.76      101.60      3.57 o 
   3   8  11        8.97       10.78      1.26 o 
   4   8  11       44.54       46.43      8.82 o 
   5   8  11       21.36       30.12      8.65 o 
  -3   9  11        0.27        2.73      3.43 o 
  -2   9  11        1.43       -0.12      4.54 o 
  -1   9  11        0.00       -3.71      4.25 o 
   0   9  11       28.30       34.17      5.04 o 
   1   9  11      146.76      165.40      6.96 o 
   2   9  11       12.54       12.47      1.69 o 
   3   9  11        7.43        5.21      2.00 o 
   4   9  11        0.50        5.60      3.85 o 
  -3  10  11        0.02       13.09      4.75 o 
  -2  10  11        3.39        7.02      7.13 o 
  -1  10  11        0.46        1.65      1.00 o 
   0  10  11       23.42       26.26      2.43 o 
   1  10  11       14.03       19.45      2.14 o 
   2  10  11       16.95       17.24      2.40 o 
   3  10  11       86.24       98.49      4.63 o 
   4  10  11       23.87       15.37      4.07 o 
  -2  11  11        4.16        7.95      4.86 o 
  -1  11  11        0.61        1.67      1.77 o 
   0  11  11       21.50       22.91      2.69 o 
   1  11  11        0.02        2.79      1.11 o 
   2  11  11       32.75       34.92      4.13 o 
   3  11  11        0.09        0.84      1.55 o 
   4  11  11        0.15        0.89      4.53 o 
  -2  12  11        1.60        1.48      4.18 o 
  -1  12  11        0.12       -0.04      1.65 o 
   0  12  11        0.47        2.16      1.43 o 
   1  12  11        0.07        3.13      1.42 o 
   2  12  11       13.35       12.44      2.44 o 
   3  12  11       28.22       27.76      4.14 o 
   4  12  11        0.27        1.01      5.31 o 
  -1  13  11        0.85       -3.41      4.06 o 
   0  13  11        0.10        1.15      2.31 o 
   1  13  11        0.75        5.81      1.81 o 
   2  13  11       11.34       13.36      3.91 o 
   3  13  11        6.28        6.28      5.55 o 
   0  14  11        5.99        2.92      2.99 o 
   1  14  11        7.88        9.52      3.90 o 
   2  14  11        0.26        0.94      1.98 o 
  -1  -7  12        9.64        6.19      5.49 o 
   0  -7  12        0.10        2.39      3.35 o 
   1  -7  12        2.41        6.48      5.89 o 
  -2  -6  12        0.53        3.42      2.45 o 
  -1  -6  12        4.83        1.19      2.59 o 
   0  -6  12        0.24        2.00      2.91 o 
   1  -6  12        2.25        5.84      2.38 o 
   2  -6  12        1.44        1.90      2.55 o 
  -3  -5  12       25.70       42.81     10.16 o 
  -2  -5  12        5.57        1.67      1.33 o 
  -1  -5  12       27.08       25.69      4.64 o 
   0  -5  12        2.07        4.50      2.35 o 
   1  -5  12        0.15        4.92      2.47 o 
   2  -5  12        2.18        2.84      1.91 o 
  -3  -4  12        2.30        1.00      1.36 o 
  -2  -4  12        6.83        9.47      2.75 o 
  -1  -4  12       87.53       81.59      7.58 o 
   0  -4  12       46.61       54.09      5.95 o 
   1  -4  12       22.96       20.41      3.86 o 
   2  -4  12        0.70        2.34      2.83 o 
   3  -4  12        2.05        3.97      1.96 o 
  -3  -3  12        1.26        3.14      2.83 o 
  -2  -3  12       15.96       21.50      3.18 o 
  -1  -3  12       37.87       38.36      3.93 o 
   0  -3  12       58.80       50.76      4.60 o 
   1  -3  12      111.03      103.41      6.35 o 
   2  -3  12       11.10       12.27      1.98 o 
   3  -3  12       16.21       21.35      3.89 o 
  -4  -2  12        0.00       -2.41      2.41 o 
  -3  -2  12        0.02        2.88      2.67 o 
  -2  -2  12       96.61       92.34      5.78 o 
  -1  -2  12       70.27       72.18      4.10 o 
   0  -2  12        6.66        7.40      1.54 o 
   1  -2  12       32.93       47.55      3.35 o 
   2  -2  12        7.46        6.20      1.99 o 
   3  -2  12       40.63       57.98     12.84 o 
   4  -2  12        2.94        1.17      2.52 o 
  -4  -1  12        0.50        1.95      1.70 o 
  -3  -1  12        1.78        0.91      1.39 o 
  -2  -1  12        6.15        9.26      2.16 o 
  -1  -1  12       23.70       22.27      3.89 o 
   0  -1  12       85.81      102.63      4.44 o 
   1  -1  12       11.40       10.03      2.43 o 
   2  -1  12        2.63        3.42      1.37 o 
   3  -1  12       31.22       27.68      3.87 o 
   4  -1  12        4.66        4.58      4.83 o 
  -4   0  12        2.15        1.79      2.72 o 
  -3   0  12       10.86       13.24      2.05 o 
  -2   0  12       56.23       65.87      4.17 o 
  -1   0  12      210.75      235.80      6.51 o 
   0   0  12        4.31        9.44      1.85 o 
   1   0  12        2.93        2.09      1.37 o 
   2   0  12       13.35        8.61      3.09 o 
   3   0  12        2.20        2.63      0.88 o 
   4   0  12        0.04        6.25      3.20 o 
  -4   1  12        0.31        3.46      2.01 o 
  -3   1  12        0.22        3.49      1.19 o 
  -2   1  12      140.78      152.54      5.46 o 
  -1   1  12      692.29      776.39      9.79 o 
   0   1  12       31.03       22.55      2.20 o 
   1   1  12        8.25        3.87      0.78 o 
   2   1  12       36.75       37.33      2.02 o 
   3   1  12        7.19        5.16      2.16 o 
   4   1  12       13.31       16.00      5.52 o 
  -4   2  12        1.26        2.39      2.66 o 
  -3   2  12        1.85        1.51      1.00 o 
  -2   2  12      162.67      199.43      7.96 o 
  -1   2  12      213.75      214.83      5.00 o 
   0   2  12       51.54       48.24      4.70 o 
   1   2  12       13.28       15.15      1.66 o 
   2   2  12       32.48       34.99      4.30 o 
   3   2  12       18.41       20.54      5.37 o 
   4   2  12        1.91        3.20      5.91 o 
  -4   3  12        3.85        6.03      4.22 o 
  -3   3  12        3.99        3.07      0.80 o 
  -2   3  12      165.39      187.50      3.43 o 
  -1   3  12       18.42       16.59      1.47 o 
   0   3  12        0.00        1.48      0.70 o 
   1   3  12        2.99        8.26      1.30 o 
   2   3  12        5.05        3.53      1.88 o 
   3   3  12        6.53        3.35      3.14 o 
   4   3  12        1.57        1.81      3.80 o 
   5   3  12        0.53        3.73      4.40 o 
  -4   4  12        5.07       -3.33      5.34 o 
  -3   4  12        0.09        0.65      1.03 o 
  -2   4  12        3.10        6.02      4.75 o 
  -1   4  12       59.07       79.07      5.90 o 
   0   4  12       55.80       54.82      3.88 o 
   1   4  12        3.82        7.38      1.17 o 
   2   4  12       54.56       61.14      4.88 o 
   3   4  12       98.39      106.17      9.67 o 
   4   4  12       18.17       17.29      6.18 o 
   5   4  12        9.01       10.48      5.65 o 
  -4   5  12       15.61       16.94      7.24 o 
  -3   5  12        1.11        6.55      3.06 o 
  -2   5  12       58.15       57.99      8.89 o 
  -1   5  12      134.91      145.85      7.53 o 
   0   5  12      160.41      165.38      4.93 o 
   1   5  12        1.83        3.33      1.06 o 
   2   5  12        7.12        8.17      3.11 o 
   3   5  12       52.49       48.98      5.62 o 
   4   5  12      110.15      117.25     12.50 o 
   5   5  12        3.36        2.20      2.12 o 
  -4   6  12        4.78        5.19      4.59 o 
  -3   6  12        0.91        4.04      2.88 o 
  -2   6  12       29.88       31.73      6.76 o 
  -1   6  12        4.78        5.70      2.15 o 
   0   6  12        4.73        3.65      1.64 o 
   1   6  12        0.75        0.23      0.83 o 
   2   6  12       10.12        6.64      2.73 o 
   3   6  12       84.89       86.99      6.61 o 
   4   6  12       30.55       36.80      7.22 o 
   5   6  12        5.51       13.43      7.51 o 
  -3   7  12        0.75       -3.63      4.70 o 
  -2   7  12       16.48       17.01      4.75 o 
  -1   7  12       25.24       31.43      8.92 o 
   0   7  12       22.00       26.17      4.11 o 
   1   7  12      230.78      293.68      5.50 o 
   2   7  12      180.50      220.55      6.43 o 
   3   7  12       49.66       43.89      5.63 o 
   4   7  12       38.16       32.41     10.26 o 
   5   7  12        1.17       -0.40      4.66 o 
  -3   8  12        0.10       -1.20      5.00 o 
  -2   8  12        3.03        5.89      3.44 o 
  -1   8  12        0.68        0.13      2.42 o 
   0   8  12        9.25       14.35      1.63 o 
   1   8  12      120.78      109.16      3.65 o 
   2   8  12      297.24      302.00      7.37 o 
   3   8  12        2.38        5.21      3.51 o 
   4   8  12        8.72       12.96      3.98 o 
  -3   9  12        0.66        8.65      5.98 o 
  -2   9  12        0.25        2.70      2.35 o 
  -1   9  12       11.35       13.55      6.65 o 
   0   9  12        2.54        2.44      1.75 o 
   1   9  12        0.44        2.11      1.47 o 
   2   9  12        0.68        0.89      0.82 o 
   3   9  12        0.60        1.15      0.70 o 
   4   9  12       15.95       25.28      7.35 o 
  -3  10  12        0.03        5.63      7.40 o 
  -2  10  12        1.63        7.36      4.30 o 
  -1  10  12       14.64       15.88      5.87 o 
   0  10  12       14.16       22.60      2.54 o 
   1  10  12       22.72       15.95      2.10 o 
   2  10  12        0.45        1.92      1.07 o 
   3  10  12       15.47       12.59      1.85 o 
   4  10  12       10.12        6.74      5.17 o 
  -2  11  12        0.22       -0.58      4.11 o 
  -1  11  12        0.02        0.89      2.12 o 
   0  11  12        0.13        1.02      0.95 o 
   1  11  12        5.21        6.46      1.52 o 
   2  11  12       18.25       18.59      2.45 o 
   3  11  12       13.95       15.45      2.93 o 
   4  11  12        6.88        8.55      3.09 o 
  -2  12  12        0.20        8.86      5.95 o 
  -1  12  12        0.95        0.22      3.79 o 
   0  12  12        0.14        3.05      1.65 o 
   1  12  12        3.23        1.90      1.55 o 
   2  12  12        0.23        1.77      1.36 o 
   3  12  12        3.33        3.38      1.99 o 
  -1  13  12        0.06       -1.54      4.05 o 
   0  13  12        5.30        6.22      3.19 o 
   1  13  12       21.94       21.25      4.03 o 
   2  13  12        4.41        4.42      2.09 o 
   3  13  12        0.09        1.68      3.13 o 
   0  14  12        0.18       -1.17      3.49 o 
   1  14  12        0.02        3.10      1.40 o 
   2  14  12        3.02        4.83      2.11 o 
  -1  -6  13        9.96        7.77      4.88 o 
   0  -6  13        0.01        6.16      2.95 o 
   1  -6  13        0.06        1.97      3.03 o 
  -2  -5  13       13.61       11.06      3.07 o 
  -1  -5  13        4.10        8.74      3.72 o 
   0  -5  13       12.82       13.85      3.99 o 
   1  -5  13        3.03        5.35      2.99 o 
   2  -5  13        1.41       -1.13      2.59 o 
  -3  -4  13        0.33        3.00      1.41 o 
  -2  -4  13        9.87        6.46      2.12 o 
  -1  -4  13        3.37        6.12      4.03 o 
   0  -4  13        9.54        6.84      2.78 o 
   1  -4  13        0.76        2.90      1.43 o 
   2  -4  13        0.06        3.33      2.26 o 
  -3  -3  13        5.48        2.64      1.33 o 
  -2  -3  13        2.59        0.98      1.41 o 
  -1  -3  13       17.76       13.61      3.56 o 
   0  -3  13        1.97        3.49      3.74 o 
   1  -3  13        1.57        3.74      1.59 o 
   2  -3  13        2.87        2.28      1.88 o 
   3  -3  13        0.54        1.84      1.54 o 
  -3  -2  13       21.03       15.70      6.98 o 
  -2  -2  13        1.28        3.93      1.79 o 
  -1  -2  13       63.81       71.96      5.09 o 
   0  -2  13      120.76      123.00      5.73 o 
   1  -2  13       78.61       88.52      5.88 o 
   2  -2  13        2.18        2.38      1.45 o 
   3  -2  13        0.07        1.08      1.50 o 
  -3  -1  13        3.72        4.43      2.38 o 
  -2  -1  13        2.14        0.17      2.48 o 
  -1  -1  13       52.72       45.26      4.65 o 
   0  -1  13      104.61       97.10      4.66 o 
   1  -1  13        8.85        7.25      1.38 o 
   2  -1  13       25.43       27.78      4.16 o 
   3  -1  13       18.92       15.94      3.03 o 
   4  -1  13        1.34        0.76      1.67 o 
  -3   0  13        2.61        3.81      2.80 o 
  -2   0  13        8.15        7.67      1.87 o 
  -1   0  13        0.48        3.86      1.37 o 
   0   0  13       75.56       84.24      3.97 o 
   1   0  13       33.99       48.75      2.97 o 
   2   0  13       16.31       16.19      2.00 o 
   3   0  13       25.74       28.28      6.95 o 
   4   0  13       16.14       13.91      7.08 o 
  -4   1  13        4.62        0.96      3.01 o 
  -3   1  13        7.53        4.50      5.52 o 
  -2   1  13       27.05       26.62      2.57 o 
  -1   1  13       76.86       68.87      3.45 o 
   0   1  13       49.96       40.95      2.95 o 
   1   1  13       16.80       17.17      3.13 o 
   2   1  13       13.27        8.88      1.33 o 
   3   1  13       25.21       35.14      7.29 o 
   4   1  13       12.60       11.84      3.89 o 
  -4   2  13        0.15       -1.12      5.02 o 
  -3   2  13        6.46        3.24      4.73 o 
  -2   2  13        3.83        3.37      0.93 o 
  -1   2  13      179.78      213.79      5.18 o 
   0   2  13       28.65       24.97      2.35 o 
   1   2  13       12.41       17.97      1.92 o 
   2   2  13        8.44        2.96      0.79 o 
   3   2  13        9.49        8.07      4.54 o 
   4   2  13        5.72        8.85      4.67 o 
  -4   3  13        0.07        3.56      4.54 o 
  -3   3  13        1.46        2.32      0.97 o 
  -2   3  13       63.08       54.41      2.00 o 
  -1   3  13        2.34       10.33      1.37 o 
   0   3  13       38.31       45.20      2.67 o 
   1   3  13       18.67       27.36      1.93 o 
   2   3  13        5.99        6.37      2.17 o 
   3   3  13        0.10        7.77      5.14 o 
   4   3  13       12.16       13.73      5.55 o 
  -4   4  13        0.00        0.10      5.32 o 
  -3   4  13        5.30       10.47      7.83 o 
  -2   4  13       12.72        7.58      3.62 o 
  -1   4  13      354.64      391.62     12.20 o 
   0   4  13      169.51      168.24      4.47 o 
   1   4  13       14.79        8.36      2.37 o 
   2   4  13       22.57       24.25      4.05 o 
   3   4  13        0.62        3.30      2.83 o 
   4   4  13        0.31        0.73      3.34 o 
  -3   5  13        9.35        2.96      3.27 o 
  -2   5  13        0.37        9.06      4.49 o 
  -1   5  13      151.39      186.25      8.60 o 
   0   5  13       14.13        8.81      1.45 o 
   1   5  13       28.31       37.55      2.97 o 
   2   5  13        5.92        6.93      2.01 o 
   3   5  13        6.12        4.49      3.48 o 
   4   5  13       31.40       36.46      8.49 o 
  -3   6  13        0.32        7.65      5.32 o 
  -2   6  13        1.62        4.31      6.59 o 
  -1   6  13       10.98       13.33      5.96 o 
   0   6  13       10.45       10.20      1.99 o 
   1   6  13       51.13       52.08      3.54 o 
   2   6  13       20.71       21.09      3.43 o 
   3   6  13       15.00        8.40      6.78 o 
  -3   7  13        0.55       -5.02      5.02 o 
  -2   7  13        6.46        6.68      2.75 o 
  -1   7  13        1.33        3.31      1.44 o 
   0   7  13       89.68      107.34     13.16 o 
   1   7  13        0.01        1.56      0.74 o 
   2   7  13       23.86       16.85      1.28 o 
   3   7  13       88.77       96.05     10.10 o 
   4   7  13        3.95        3.65      2.68 o 
  -3   8  13        2.17        3.84      5.27 o 
  -2   8  13        0.07       13.02      5.26 o 
  -1   8  13        1.37        6.10      5.61 o 
   0   8  13       24.84       18.98      3.20 o 
   1   8  13       20.21       22.19      2.11 o 
   2   8  13      163.91      188.62      5.32 o 
   3   8  13        0.51       -1.65      3.19 o 
   4   8  13        4.23        6.33      3.37 o 
  -3   9  13        1.24       12.04      8.23 o 
  -2   9  13        2.74        2.43      4.00 o 
  -1   9  13       22.32       34.18      7.43 o 
   0   9  13       27.33       25.69      7.85 o 
   1   9  13      143.27      171.39      4.67 o 
   2   9  13        0.21        0.95      0.71 o 
   3   9  13       12.88       17.66      5.67 o 
   4   9  13        7.32       12.99      6.30 o 
  -2  10  13        7.12        9.41      6.80 o 
  -1  10  13       47.74       52.78      9.03 o 
   0  10  13        0.09        0.57      0.37 o 
   1  10  13       50.23       49.79      3.21 o 
   2  10  13        3.06        1.72      0.74 o 
   3  10  13        0.76        2.58      1.09 o 
   4  10  13        7.98       16.62      7.17 o 
  -2  11  13        9.78        7.59      4.72 o 
  -1  11  13       11.52       19.18      7.39 o 
   0  11  13        5.57        7.26      1.29 o 
   1  11  13       29.42       29.72      4.42 o 
   2  11  13        3.84        1.57      0.92 o 
   3  11  13        0.49        4.02      1.65 o 
   4  11  13        0.01        0.02      4.23 o 
  -1  12  13        1.24        0.27      3.98 o 
   0  12  13        0.58        1.12      1.17 o 
   1  12  13        8.22        5.57      2.43 o 
   2  12  13        4.62        4.26      1.29 o 
   3  12  13        0.13       -0.17      3.80 o 
  -1  13  13        0.05       -0.93      3.72 o 
   0  13  13        1.08        2.24      1.59 o 
   1  13  13        0.01        3.22      2.30 o 
   2  13  13        0.21        1.51      2.02 o 
   3  13  13       19.66       31.07      8.45 o 
   0  14  13        0.10        1.59      2.61 o 
   1  14  13        1.84        1.91      2.01 o 
   2  14  13        2.06        2.84      2.13 o 
  -1  -5  14        1.33        1.48      2.89 o 
   0  -5  14        1.78        2.34      1.56 o 
   1  -5  14        0.42        3.65      4.21 o 
  -2  -4  14        3.28        3.24      2.22 o 
  -1  -4  14        4.88        1.11      2.61 o 
   0  -4  14        0.00        3.68      2.66 o 
   1  -4  14        2.45        3.35      1.69 o 
   2  -4  14        1.24      148.75    167.04 o 
  -2  -3  14        0.05        0.78      2.63 o 
  -1  -3  14       17.11       16.67      3.33 o 
   0  -3  14        1.07        4.39      1.90 o 
   1  -3  14        1.53        3.76      1.58 o 
   2  -3  14        7.37        5.61      2.44 o 
  -3  -2  14        3.89        6.29      2.27 o 
  -2  -2  14        1.21        3.85      1.61 o 
  -1  -2  14        5.29        4.81      1.66 o 
   0  -2  14        1.09       -0.15      0.97 o 
   1  -2  14        6.71        6.60      3.10 o 
   2  -2  14        9.52        8.04      5.92 o 
   3  -2  14        9.97        6.38      5.78 o 
  -3  -1  14        7.20        6.17      2.76 o 
  -2  -1  14        9.37        9.25      3.16 o 
  -1  -1  14       12.42       11.52      2.36 o 
   0  -1  14       43.41       54.14      3.85 o 
   1  -1  14       25.78       20.47      2.65 o 
   2  -1  14        0.52        1.81      2.02 o 
   3  -1  14        7.92        8.80      5.13 o 
  -3   0  14        0.69        1.64      2.75 o 
  -2   0  14        0.07        1.05      1.27 o 
  -1   0  14       24.06       22.64      2.86 o 
   0   0  14       91.55       96.70      4.40 o 
   1   0  14      154.04      163.31      9.39 o 
   2   0  14       14.76       14.76      2.06 o 
   3   0  14        3.25        1.71      2.02 o 
  -3   1  14        2.80        5.49      2.28 o 
  -2   1  14       15.75       19.64      3.46 o 
  -1   1  14        7.49        7.54      2.82 o 
   0   1  14        2.30        2.24      0.97 o 
   1   1  14       18.08       16.27      1.86 o 
   2   1  14        4.96        2.24      0.78 o 
   3   1  14        2.74        5.00      4.29 o 
   4   1  14        4.74       12.70      5.55 o 
  -3   2  14       10.68        9.35      3.95 o 
  -2   2  14        9.79        7.28      5.14 o 
  -1   2  14      117.21      115.23      4.09 o 
   0   2  14       23.09       28.82      2.54 o 
   1   2  14        1.73        3.59      1.08 o 
   2   2  14        2.07        2.15      1.11 o 
   3   2  14        8.30        7.16      3.72 o 
   4   2  14        0.01        1.78      2.80 o 
  -3   3  14       10.96       16.03      3.51 o 
  -2   3  14        7.06        4.45      6.56 o 
  -1   3  14       65.56       61.46      2.73 o 
   0   3  14        2.12        2.30      0.75 o 
   1   3  14        1.36        1.83      0.62 o 
   2   3  14       18.34       17.19      3.56 o 
   3   3  14        0.04       -0.33      3.34 o 
   4   3  14        0.00        3.43      2.42 o 
  -3   4  14       23.40       30.47      9.42 o 
  -2   4  14       35.74       48.97     11.25 o 
  -1   4  14       47.68       53.27      5.36 o 
   0   4  14       50.62       41.32      2.47 o 
   1   4  14        5.17        2.59      0.83 o 
   2   4  14        4.75        2.14      1.54 o 
   3   4  14        0.01       -1.65      3.26 o 
   4   4  14        1.95        7.05      3.16 o 
  -3   5  14       13.29       14.64      6.38 o 
  -2   5  14        3.05        8.28      5.44 o 
  -1   5  14        3.29        3.76      1.52 o 
   0   5  14       39.53       52.21      2.47 o 
   1   5  14       17.42       24.78      2.01 o 
   2   5  14        6.23        6.59      2.44 o 
   3   5  14        2.17        2.46      2.77 o 
   4   5  14       11.33        3.77      3.85 o 
  -3   6  14        0.43       -1.04      4.73 o 
  -2   6  14        0.31        1.66      4.94 o 
  -1   6  14        1.54        4.87      2.39 o 
   0   6  14        0.22        0.23      0.65 o 
   1   6  14       20.76       15.33      2.01 o 
   2   6  14       19.13       20.68      3.33 o 
   3   6  14        0.95       -0.11      2.82 o 
   4   6  14        0.58       -0.77      3.49 o 
  -3   7  14        0.56        2.68      5.00 o 
  -2   7  14        0.04       -0.93      4.45 o 
  -1   7  14       18.95       21.88      3.73 o 
   0   7  14       18.66       13.88      6.25 o 
   1   7  14       11.63        5.78      1.35 o 
   2   7  14        7.57        5.24      1.88 o 
   3   7  14       46.89       45.70      7.68 o 
   4   7  14        5.97        3.08      4.40 o 
  -3   8  14        0.00        2.84      4.98 o 
  -2   8  14        3.63        6.71      6.07 o 
  -1   8  14       19.56       31.46      8.23 o 
   0   8  14       38.31       58.29     10.55 o 
   1   8  14        3.95        3.91      0.84 o 
   2   8  14        0.20        1.30      1.29 o 
   3   8  14        1.73        2.18      1.50 o 
   4   8  14       11.29       11.42      4.73 o 
  -2   9  14        7.95       14.92      7.42 o 
  -1   9  14        7.35        2.50      2.47 o 
   0   9  14       63.21       75.84      9.34 o 
   1   9  14       43.90       48.99      2.94 o 
   2   9  14        1.48        2.30      0.74 o 
   3   9  14        0.29        3.70      3.15 o 
   4   9  14        4.01        6.77      4.90 o 
  -2  10  14        2.51        9.32      6.85 o 
  -1  10  14       11.09        5.49      4.57 o 
   0  10  14        5.92        6.27      3.18 o 
   1  10  14        3.70        4.56      1.09 o 
   2  10  14        5.27        3.83      1.76 o 
   3  10  14        8.31       15.56      3.56 o 
   4  10  14       21.12       27.32      6.99 o 
  -2  11  14        3.91        8.59      7.38 o 
  -1  11  14        0.51        8.45      6.26 o 
   0  11  14        0.12        4.65      3.26 o 
   1  11  14        2.07        2.71      1.69 o 
   2  11  14       15.09       11.69      2.66 o 
   3  11  14       25.69       34.88      6.56 o 
  -1  12  14        2.11        4.54      4.64 o 
   0  12  14        0.67       12.40      6.52 o 
   1  12  14        6.36        4.30      1.37 o 
   2  12  14        0.22       -1.46      1.61 o 
   0  13  14        0.82        2.65      1.46 o 
   1  13  14        1.86        5.15      2.60 o 
   2  13  14        0.15        2.50      1.97 o 
  -1  -4  15        2.77        4.03      3.84 o 
   0  -4  15        4.14        4.28      1.84 o 
   1  -4  15        0.37        0.32      3.87 o 
  -2  -3  15        0.08        4.93      3.73 o 
  -1  -3  15        7.12        7.63      2.66 o 
   0  -3  15        5.99        8.15      1.87 o 
   1  -3  15        0.25        2.96      1.27 o 
   2  -3  15       16.43       29.96      6.34 o 
  -2  -2  15        1.95        1.39      3.13 o 
  -1  -2  15        3.28        3.77      2.00 o 
   0  -2  15        1.45        0.91      4.08 o 
   1  -2  15        0.04        1.44      4.77 o 
   2  -2  15        2.95        6.46      3.64 o 
  -2  -1  15        1.59       -0.39      2.15 o 
  -1  -1  15        0.60        0.07      1.46 o 
   0  -1  15       46.13       41.62      4.14 o 
   1  -1  15        0.34        1.90      3.04 o 
   2  -1  15       21.22       16.97      3.51 o 
  -3   0  15        2.62        5.96      2.56 o 
  -2   0  15        4.49        4.25      2.08 o 
  -1   0  15        7.45        7.18      2.21 o 
   0   0  15       31.21       28.05      2.69 o 
   1   0  15        0.00        1.29      1.88 o 
   2   0  15        1.07        1.15      0.60 o 
   3   0  15        1.11       -2.68      3.67 o 
  -3   1  15        0.14        7.51      5.24 o 
  -2   1  15       11.53       15.78      5.12 o 
  -1   1  15       27.50       40.44      3.52 o 
   0   1  15       56.54       58.69      3.71 o 
   1   1  15        6.72        2.51      1.75 o 
   2   1  15       10.33        7.84      1.89 o 
   3   1  15        0.01        6.51      2.46 o 
  -3   2  15        0.01       -4.22      4.76 o 
  -2   2  15        2.75        4.86      2.64 o 
  -1   2  15       31.83       29.78      4.29 o 
   0   2  15       49.61       40.26      2.84 o 
   1   2  15       63.29       50.31      3.07 o 
   2   2  15       83.57       72.58      6.06 o 
   3   2  15        2.27       -0.39      3.53 o 
   4   2  15        2.30        1.11      1.02 o 
  -3   3  15        1.21       -2.85      4.82 o 
  -2   3  15        5.18        3.26      1.87 o 
  -1   3  15        2.06        1.68      0.64 o 
   0   3  15        1.92        3.17      1.06 o 
   1   3  15       51.28       57.12      3.09 o 
   2   3  15       41.51       54.01     10.70 o 
   3   3  15        2.57        1.82      3.47 o 
   4   3  15        7.92        9.90      2.59 o 
  -3   4  15        0.27        4.66      3.34 o 
  -2   4  15       15.09       17.64      4.84 o 
  -1   4  15       13.15        8.88      3.05 o 
   0   4  15        7.40        5.01      1.21 o 
   1   4  15       22.05       18.17      1.73 o 
   2   4  15        1.11       -1.04      1.99 o 
   3   4  15       56.54       55.60      8.79 o 
   4   4  15        9.47        7.21      3.69 o 
  -3   5  15        0.04        3.11      2.78 o 
  -2   5  15        1.54        5.72      5.33 o 
  -1   5  15        1.52        2.39      1.54 o 
   0   5  15        1.94        2.04      0.89 o 
   1   5  15        0.00        1.29      0.59 o 
   2   5  15       12.67       11.57      4.20 o 
   3   5  15       13.19       21.10      6.36 o 
   4   5  15        0.44        4.28      3.87 o 
  -3   6  15        0.70        3.40      5.30 o 
  -2   6  15        0.23        1.97      4.94 o 
  -1   6  15       16.17        9.94      2.76 o 
   0   6  15        4.83        3.68      0.80 o 
   1   6  15        5.02        5.49      1.25 o 
   2   6  15       40.95       44.08     10.14 o 
   3   6  15       19.69       21.62      5.90 o 
   4   6  15       25.80       12.01      4.86 o 
  -3   7  15        0.00        1.51      5.52 o 
  -2   7  15        0.01       -1.96      4.51 o 
  -1   7  15       33.88       42.96      7.02 o 
   0   7  15       94.91       95.54      7.07 o 
   1   7  15       31.55       37.59      2.62 o 
   2   7  15       29.57       24.28      3.50 o 
   3   7  15        2.70        6.76      5.65 o 
   4   7  15       15.08        8.10      4.32 o 
  -2   8  15        0.02       -1.92      4.05 o 
  -1   8  15       20.84       30.72      7.24 o 
   0   8  15       14.73       16.95      3.74 o 
   1   8  15       98.01      123.87      4.92 o 
   2   8  15       48.98       48.82      2.38 o 
   3   8  15       11.90       12.86      3.65 o 
   4   8  15       11.18       14.75      5.92 o 
  -2   9  15        0.13        1.85      4.43 o 
  -1   9  15        3.21        3.13      3.04 o 
   0   9  15        2.91        1.60      1.36 o 
   1   9  15        5.64        4.98      1.17 o 
   2   9  15        0.02        2.43      1.00 o 
   3   9  15       27.96       33.49      7.13 o 
   4   9  15       13.21       18.94      7.11 o 
  -2  10  15        0.28        5.46      6.61 o 
  -1  10  15       13.40       17.98      5.55 o 
   0  10  15       35.74       37.12      4.78 o 
   1  10  15       32.63       26.12      2.65 o 
   2  10  15       17.42       15.23      2.30 o 
   3  10  15       12.39       11.35      5.39 o 
  -1  11  15       19.16        9.04      3.21 o 
   0  11  15       18.56       19.96      6.52 o 
   1  11  15       20.14       28.21      4.89 o 
   2  11  15        0.38        1.35      1.44 o 
   3  11  15        0.24        3.52      2.33 o 
  -1  12  15        8.31       10.88      6.18 o 
   0  12  15        6.28        1.93      3.69 o 
   1  12  15        0.11        5.02      3.08 o 
   2  12  15        1.27        4.42      1.95 o 
   3  12  15        3.65        4.35      4.00 o 
   0  13  15        8.65       11.84      4.33 o 
   1  13  15        8.17        3.80      2.93 o 
   2  13  15       19.78        6.66      4.70 o 
  -1  -3  16        2.29        2.57      1.86 o 
   0  -3  16        0.93        1.80      1.60 o 
   1  -3  16        0.88        1.11      1.77 o 
  -1  -2  16        0.04        0.74      2.72 o 
   0  -2  16        2.02        3.66      1.70 o 
   1  -2  16       18.06       11.36      2.83 o 
  -2  -1  16        2.21        2.32      4.21 o 
  -1  -1  16        0.19        2.55      1.38 o 
   0  -1  16        4.08        3.06      2.24 o 
   1  -1  16       28.27       29.21      4.93 o 
   2  -1  16        9.03        9.38      6.13 o 
  -2   0  16        3.84        4.74      1.79 o 
  -1   0  16        5.48        6.40      1.78 o 
   0   0  16        3.21        3.25      0.87 o 
   1   0  16        5.35        4.97      5.41 o 
   2   0  16        3.90        2.46      3.77 o 
   3   0  16        8.55       16.93      6.62 o 
  -2   1  16       21.74       19.91      5.86 o 
  -1   1  16       18.54       16.10      3.19 o 
   0   1  16        4.92        4.37      1.07 o 
   1   1  16       47.60       36.63      3.58 o 
   2   1  16        0.85       -2.09      3.42 o 
   3   1  16        4.84        5.10      3.19 o 
  -2   2  16        9.66       11.50      4.32 o 
  -1   2  16        1.65        2.94      1.89 o 
   0   2  16        6.06        3.29      1.11 o 
   1   2  16       15.22       11.42      3.41 o 
   2   2  16        0.09        2.61      3.67 o 
   3   2  16        1.88        4.96      4.11 o 
  -2   3  16        3.00        4.47      1.83 o 
  -1   3  16       27.71       32.91      3.63 o 
   0   3  16        4.84        6.08      1.18 o 
   1   3  16        2.49        2.22      0.71 o 
   2   3  16       10.27        3.24      3.86 o 
   3   3  16        3.11        4.09      2.94 o 
  -2   4  16        0.62       -1.67      4.04 o 
  -1   4  16       11.48       11.87      3.59 o 
   0   4  16        7.01        4.96      1.12 o 
   1   4  16       41.29       37.92      4.05 o 
   2   4  16       27.40       30.74      4.52 o 
   3   4  16        9.13       11.37      5.36 o 
  -2   5  16        0.12       -2.05      4.26 o 
  -1   5  16        3.52        8.47      5.73 o 
   0   5  16        0.54        1.40      0.59 o 
   1   5  16       14.29       14.29      1.93 o 
   2   5  16        3.51        1.23      1.37 o 
   3   5  16        3.54        9.36      5.17 o 
  -2   6  16        0.10       -0.18      4.23 o 
  -1   6  16        2.89        0.73      3.96 o 
   0   6  16        1.84        1.59      0.79 o 
   1   6  16       20.44       21.94      1.90 o 
   2   6  16        2.08        3.67      1.37 o 
   3   6  16        6.24        8.37      5.03 o 
  -2   7  16        0.40       -1.03      4.71 o 
  -1   7  16        0.62       -3.64      3.64 o 
   0   7  16        7.19        5.38      2.44 o 
   1   7  16        3.24        1.70      0.72 o 
   2   7  16        2.55        5.99      1.85 o 
   3   7  16        4.75        1.89      3.04 o 
  -2   8  16        1.59        8.06      4.87 o 
  -1   8  16        9.15        7.91      4.76 o 
   0   8  16        6.84        4.36      2.06 o 
   1   8  16        7.38        4.76      1.09 o 
   2   8  16       25.50       20.10      3.56 o 
   3   8  16       10.96       11.90      5.20 o 
  -2   9  16        1.62        5.29      6.90 o 
  -1   9  16       11.93       15.77      6.29 o 
   0   9  16       15.88       20.02      7.35 o 
   1   9  16       21.33       22.68      2.62 o 
   2   9  16        8.01        2.29      2.51 o 
   3   9  16        1.68        4.73      3.88 o 
  -1  10  16        0.18        3.79      2.36 o 
   0  10  16       18.07       18.63      5.93 o 
   1  10  16       15.96       12.37      2.51 o 
   2  10  16        4.96        4.22      2.99 o 
   3  10  16       17.38       19.09      7.23 o 
  -1  11  16        0.71        3.01      1.85 o 
   0  11  16        0.51       -0.66      2.90 o 
   1  11  16        0.59        2.99      2.80 o 
   2  11  16        3.89        1.89      3.56 o 
   3  11  16       10.58       15.91      5.43 o 
   0  12  16        0.68        8.53      5.39 o 
   1  12  16        5.11        5.64      3.75 o 
   2  12  16        0.04       -0.14      2.54 o 
  -1  -1  17        0.00       -0.51      2.22 o 
   0  -1  17        5.75        4.73      2.38 o 
   1  -1  17        6.60        4.12      4.17 o 
  -1   0  17        0.18        1.08      2.04 o 
   0   0  17        4.46        2.26      1.86 o 
   1   0  17        8.31        4.55      4.03 o 
   2   0  17        4.51       47.31     19.82 o 
  -2   1  17        0.21       -0.69      3.65 o 
  -1   1  17        3.92        4.35      1.39 o 
   0   1  17        0.45        2.19      1.58 o 
   1   1  17        9.73        5.69      3.04 o 
   2   1  17        2.67       13.42      6.07 o 
  -2   2  17        0.23       -2.26      3.42 o 
  -1   2  17        3.97        3.63      1.61 o 
   0   2  17        3.61        2.32      1.13 o 
   1   2  17        0.28        2.14      1.34 o 
   2   2  17        0.48       -0.09      3.02 o 
   3   2  17        0.02       -0.44      3.41 o 
  -2   3  17        5.89        3.05      2.58 o 
  -1   3  17        0.65        2.16      2.48 o 
   0   3  17        0.00        1.17      1.23 o 
   1   3  17        2.34        2.69      2.48 o 
   2   3  17        0.65        4.20      3.66 o 
  -2   4  17        7.94        5.41      4.74 o 
  -1   4  17        1.53       -1.91      3.44 o 
   0   4  17        2.74        2.56      2.35 o 
   1   4  17        1.42        3.51      1.38 o 
   2   4  17        2.09        4.37      3.07 o 
   3   4  17       10.19        7.24      3.12 o 
  -2   5  17        5.48        6.35      5.55 o 
  -1   5  17        8.93        9.04      5.49 o 
   0   5  17       18.27       19.25      2.28 o 
   1   5  17        2.67        0.87      0.58 o 
   2   5  17       16.78       24.61     14.64 o 
   3   5  17        0.24        1.04      1.93 o 
  -2   6  17        0.47        1.18      4.36 o 
  -1   6  17       14.73       13.14      4.84 o 
   0   6  17       15.27       21.72      5.83 o 
   1   6  17        0.02        0.89      0.72 o 
   2   6  17       18.33       12.44      4.31 o 
   3   6  17        0.19        0.82      3.33 o 
  -2   7  17        6.74       11.90      6.41 o 
  -1   7  17       11.65       17.93      5.64 o 
   0   7  17       11.03        9.00      3.12 o 
   1   7  17        5.78        5.64      1.33 o 
   2   7  17        1.72        5.55      3.12 o 
   3   7  17        2.84       10.63      5.30 o 
  -1   8  17        4.31        3.77      3.00 o 
   0   8  17        3.05        1.82      3.35 o 
   1   8  17        9.88        3.47      1.47 o 
   2   8  17        1.32        3.07      1.39 o 
   3   8  17        1.69        0.54      2.84 o 
  -1   9  17        0.50        1.77      2.55 o 
   0   9  17        3.17        2.60      2.11 o 
   1   9  17        5.11        6.61      1.73 o 
   3   9  17        0.02       -3.11      3.11 o 
  -1  10  17        1.48       -3.47      3.84 o 
   0  10  17        8.95        1.71      2.98 o 
   1  10  17        0.86        1.92      1.54 o 
   2  10  17        2.39        2.04      2.52 o 
   0  11  17        1.64       12.29      6.28 o 
   1  11  17        1.90       -0.66      2.00 o 
   2  11  17        6.90        6.68      2.35 o 
   1  12  17        1.88        4.43      2.57 o 
   0   0  18       17.75       12.35      3.07 o 
  -1   1  18       14.47       10.08      3.09 o 
   0   1  18        1.93        3.01      1.60 o 
   1   1  18        1.04       -4.05      4.18 o 
  -1   2  18        0.31        5.05      2.12 o 
   0   2  18       10.42        3.45      1.46 o 
   1   2  18        2.46       15.22      5.74 o 
   2   2  18        1.15       11.26      6.17 o 
  -1   3  18        1.41        2.55      1.82 o 
   0   3  18       13.18       10.45      2.93 o 
   1   3  18        3.93       -1.18      2.44 o 
   2   3  18        5.90        3.32      3.05 o 
  -1   4  18        0.02       -3.33      3.56 o 
   0   4  18        5.40        2.78      2.46 o 
   1   4  18        1.11        2.22      1.74 o 
   2   4  18        0.06        1.28      1.18 o 
  -1   5  18        0.80        4.65      3.18 o 
   0   5  18        0.08        3.01      1.67 o 
   1   5  18       12.85        8.57      2.19 o 
   2   5  18        0.35        3.56      3.35 o 
  -1   6  18        1.79        6.87      5.49 o 
   0   6  18        1.85       -1.34      2.81 o 
   1   6  18        2.38        3.62      1.76 o 
   2   6  18        0.75        4.50      3.15 o 
  -1   7  18        0.62        9.16      3.23 o 
   0   7  18        6.37        5.28      1.47 o 
   1   7  18        7.57        4.83      2.15 o 
   2   7  18        0.62        3.07      1.90 o 
  -1   8  18        0.07       -0.73      3.93 o 
   0   8  18        3.16        2.93      2.18 o 
   2   8  18        0.87       -0.65      2.22 o 
   0   9  18        1.14        5.10      2.45 o 
   0  10  18        0.05        6.86      4.33 o 
   0   3  19        0.09        1.78      2.94 o 
   1   3  19        2.11       -1.76      2.77 o 
   0   4  19        5.56        7.02      2.77 o 
   1   4  19        1.04        5.91      4.08 o 
   0   5  19        5.49        4.59      2.99 o 
   2   5  19        0.08        0.01      2.65 o 
   0   6  19        0.03       -0.65      2.76 o 
   2   6  19        4.89        4.26      2.09 o 
   0   7  19        0.48        1.30      0.87 o 
   2   7  19        1.69        2.26      2.48 o 
   0   8  19        0.01        3.50      2.02 o 
                                                 
